# Supplementary material for: Automatic Segmentation with Deep Learning in Radiotherapy
Source: Cancers (Basel). 2023 Sep 1;15(17):4389. doi: 10.3390/cancers15174389 (PMC10486603; doi:10.3390/cancers15174389)
Supplement: Supplementary file 1 [file cancers-15-04389-s001.zip]

Archive with 1 entries (1 files):
- cancers-2526814-supplementary.xlsx
