# Supplementary material for: Automatic Segmentation with Deep Learning in Radiotherapy
Source: Cancers (Basel). 2023 Sep 1;15(17):4389. doi: 10.3390/cancers15174389 (PMC10486603; doi:10.3390/cancers15174389)
Supplement: Supplementary file 1 [file cancers-15-04389-s001.zip › cancers-2526814-supplementary.xlsx]

## Sheet: Sheet1
title	doi	date	abstract	link	bibtex	Is the paper a review article? (Yes/No)	How many patients were used in the study? Only answer with a number.	What type of images were used in the study? Choose from MRI/PET/CT/DWI/Ultrasound/Other.	Did the paper use images from multiple sources or multiple organs? (Yes/No)	Is the paper about organ or tumor segmentation? Choose from Organ/Tumor/Both.	Did the paper propose a novel segmentation method or deep learning architecture? (Yes/No)	Was the code made public? (Yes/No)	Was the data made public? (Yes/No)	What is the key takeaway of the paper? Answer in one sentence.
A simple single-cycle interactive strategy to improve deep learning-based segmentation of organs-at-risk in head-and-neck cancer.	10.1016/j.phro.2023.100426	2023-04-18	A single-cycle interactive segmentation model, which took CT and the most cranial and caudal contour slices for each of 16 organs-at-risk for head-and-neck cancer as input, was developed. A CT-only model served as control. The models were evaluated with Dice similarity coefficient, Hausdorff Distance 95th percentile and average symmetric surface distance. A subset of 8 organs-at-risk were selecte…	https://phiro.science/retrieve/pii/S2405631623000179	@article{Rasmussen_2023, doi = {10.1016/j.phro.2023.100426}, url = {https://doi.org/10.1016%2Fj.phro.2023.100426}, year = 2023, month = {apr}, publisher = {Elsevier {BV}}, volume = {26}, pages = {100426}, author = {Mathis Ersted Rasmussen and Jasper Albertus Nijkamp and Jesper Grau Eriksen and Stine Sofia Korreman}, title = {A simple single-cycle interactive strategy to improve deep learning-base…	No.	The paper does not provide information on the number of patients used in the study.	The paper states that CT images were used in the study.	The paper used images from a single organ, which is the head-and-neck. So, the answer is No.	The paper is about organ segmentation.	It seems the paper proposed a novel segmentation method.	The paper doesn't mention whether the code was made public or not.	The paper does not provide any information about whether the data was made public or not.	The paper suggests that deep learning-based segmentation models with a small amount of contouring input may improve segmentation metrics and be clinically feasible.
Realistic CT data augmentation for accurate deep-learning based segmentation of head and neck tumors in kV images acquired during radiation therapy.	10.1002/mp.16388	2023-04-09	Using radiation therapy (RT) to treat head and neck (H&N) cancers requires precise targeting of the tumor to avoid damaging the surrounding healthy organs. Immobilisation masks and planning target volume margins are used to attempt to mitigate patient motion during treatment, however patient motion can still occur. Patient motion during RT can lead to decreased treatment effectiveness and a highe…	https://aapm.onlinelibrary.wiley.com/doi/10.1002/mp.16388	@article{Gardner_2023, doi = {10.1002/mp.16388}, url = {https://doi.org/10.1002%2Fmp.16388}, year = 2023, month = {apr}, publisher = {Wiley}, author = {Mark Gardner and Youssef Ben Bouchta and Adam Mylonas and Marco Mueller and Chen Cheng and Phillip Chlap and Robert Finnegan and Jonathan Sykes and Paul J Keall and Doan Trang Nguyen}, title = {Realistic {CT} data augmentation for accurate deep-le…	No.	15.	kV images were used in the study.	The paper only used images from the head and neck region. Therefore, the paper did not use images from multiple organs.	Tumor segmentation.	Yes	It is not mentioned in the abstract whether the code was made public or not.	Yes	The paper presents a method for detecting and segmenting tumors in kV images acquired during head and neck cancer radiotherapy, using a novel deformation method and a conditional generative adversarial network (cGAN), which reduces the segmentation error and supports the feasibility of this method for H&N cancer patients during RT.
Automatic gross tumor segmentation of canine head and neck cancer using deep learning and cross-species transfer learning.	10.3389/fvets.2023.1143986 10.1016/s0140-6736(21)01550-6 10.3322/caac.21660 10.1098/rstb.2014.0231 10.1016/j.molmed.2011.02.004 10.1371/journal.pgen.1005277 10.1016/j.clon.2012.05.006 10.1016/j.radonc.2012.07.001 10.1016/S0167-8140(01)00449-2 10.3389/fvets.2019.00090 10.1111/jsap.13173 10.1111/vru.12161 10.1111/j.1740-8261.2004.04082.x 10.1111/jvim.16076 10.1515/raon-2016-0023 10.1148/radiol.2015…	2023-04-08	Radiotherapy (RT) is increasingly being used on dogs with spontaneous head and neck cancer (HNC), which account for a large percentage of veterinary patients treated with RT. Accurate definition of the gross tumor volume (GTV) is a vital part of RT planning, ensuring adequate dose coverage of the tumor while limiting the radiation dose to surrounding tissues. Currently the GTV is contoured manual…			No.	36 canine HNC patients and 197 human HNC patients were included.	Contrast-enhanced computed tomography (CT) images were used in the study.	The paper used images from multiple sources (canine and human) but only one organ (head and neck).	The paper is about Tumor Segmentation.	The paper used a 3D U-Net convolutional neural network (CNN) for automatic segmentation, but did not propose a novel architecture. The use of deep learning for automatic segmentation in this context is not a novel idea either.	The paper does not mention whether the code was made public or not.	The paper did not mention whether or not the data was made public.	Deep learning-based automatic segmentation of gross tumor volume in canine patients with head and neck cancer shows potential for future application in radiotherapy.
Automatic Assessment of Stereotactic Radiation Therapy Outcome in Brain Metastasis using Longitudinal Segmentation on Serial MRI.	10.1109/JBHI.2023.3235304	2023-04-06	The standard clinical approach to assess the radiotherapy outcome in brain metastasis is through monitoring the changes in tumour size on longitudinal MRI. This assessment requires contouring the tumour on many volumetric images acquired before and at several follow-up scans after the treatment that is routinely done manually by oncologists with a substantial burden on the clinical workflow. In t…	https://ieeexplore.ieee.org/document/10011573/	@article{Jalalifar_2023, doi = {10.1109/jbhi.2023.3235304}, url = {https://doi.org/10.1109%2Fjbhi.2023.3235304}, year = 2023, publisher = {Institute of Electrical and Electronics Engineers ({IEEE})}, pages = {1--12}, author = {Seyed Ali Jalalifar and Hany Soliman and Arjun Sahgal and Ali Sadeghi-Naini}, title = {Automatic Assessment of Stereotactic Radiation Therapy Outcome in Brain Metastasis us…	No.	96 patients were used in the study.	The images used in the study were MRI (Magnetic Resonance Imaging).	The paper only mentions using images from the brain, so the answer is 'No'.	The paper is about tumor segmentation.	The paper proposed a novel system for automatic assessment of SRT outcome in brain metastasis using standard serial MRI, and at the heart of the proposed system is a deep learning-based segmentation framework to delineate tumours longitudinally on serial MRI with high precision. So, the paper proposed a novel deep learning-based segmentation framework. Answer: Yes.	The paper does not provide information about whether the code was made public.	The paper does not mention if the data was made public or not.	The paper presents a deep learning-based system for automatic assessment of stereotactic radiation therapy outcome in brain metastasis using standard serial MRI with high accuracy and good agreement with manual assessments.
Deep learning-based segmentation of prostatic urethra on computed tomography scans for treatment planning.	10.1016/j.phro.2023.100431 10.3322/caac.21708 10.1016/j.ijrobp.2009.10.035 10.1016/0360-3016(94)00431-J 10.1016/j.ijrobp.2004.07.715 10.1016/j.ijrobp.2019.01.088 10.3389/fonc.2022.863655 10.1016/j.ijrobp.2022.01.022 10.1016/j.ijrobp.2021.06.037 10.1118/1.598912 10.1016/j.phro.2021.03.002 10.3389/fonc.2016.00122 10.1002/mp.12830 10.1016/S0360-3016(02)03054-7 10.1016/j.radonc.2017.09.015 10.1002/mp…	2023-04-04	The intraprostatic urethra is an organ at risk in prostate cancer radiotherapy, but its segmentation in computed tomography (CT) is challenging. This work sought to: i) propose an automatic pipeline for intraprostatic urethra segmentation in CT, ii) analyze the dose to the urethra, iii) compare the predictions to magnetic resonance (MR) contours. First, we trained Deep Learning networks to segmen…			No.	32 patients were used in the study.	CT images were used in the study.	The paper used images from a single organ, the prostate.	The paper is about organ segmentation.	The paper proposed a novel segmentation method making use of deep learning architecture.	It is not mentioned in the abstract or the summary of the paper whether the code was made public or not.	The paper doesn't mention whether the data was made public or not.	The paper proposes an automatic pipeline for intraprostatic urethra segmentation in CT images using deep learning and analyzes the dose to the urethra in cancer radiotherapy.
Leverage prior texture information in deep learning-based liver tumor segmentation: A plug-and-play Texture-Based Auto Pseudo Label module.	10.1016/j.compmedimag.2023.102217	2023-03-24	Segmenting the liver and tumor regions using CT scans is crucial for the subsequent treatment in clinical practice and radiotherapy. Recently, liver and tumor segmentation techniques based on U-Net have gained popularity. However, there are numerous varieties of liver tumors, and they differ greatly in terms of their shapes and textures. It is unreasonable to regard all liver tumors as one class …	https://www.sciencedirect.com/science/article/pii/S0895611123000356?via%3Dihub	@article{Diao_2023, doi = {10.1016/j.compmedimag.2023.102217}, url = {https://doi.org/10.1016%2Fj.compmedimag.2023.102217}, year = 2023, month = {jun}, publisher = {Elsevier {BV}}, volume = {106}, pages = {102217}, author = {Zhaoshuo Diao and Huiyan Jiang and Yang Zhou}, title = {Leverage prior texture information in deep learning-based liver tumor segmentation: A plug-and-play Texture-Based Auto…	No.	The paper does not specify how many patients were used in the study.	The study used CT scans for liver and tumor segmentation.	The paper did not explicitly state whether the images were from multiple sources or multiple organs.	The paper is about both organ and tumor segmentation.	The paper proposes a novel plug-and-play Texture-based Auto Pseudo Label (TAPL) module to use texture information of tumors to increase segmentation accuracy. It is not proposing a new segmentation method or deep learning architecture.	The paper does not mention whether the code was made public or not.	It is mentioned in the abstract that the experiments were conducted on a clinical dataset and a public dataset called Lits2017, so the Lits2017 dataset is public. So, the answer is Yes.	The paper proposes a Texture-based Auto Pseudo Label module to actively learn texture differences between various liver tumors to increase segmentation accuracy, especially for small tumors.
Automatic segmentation of neurovascular bundle on mri using deep learning based topological modulated network.	10.1002/mp.16378	2023-03-21	Radiation damage on neurovascular bundles (NVBs) may be the cause of sexual dysfunction after radiotherapy for prostate cancer. However, it is challenging to delineate NVBs as organ-at-risks from planning CTs during radiotherapy. Recently, the integration of MR into radiotherapy made NVBs contour delineating possible. In this study, we aim to develop an MRI-based deep learning method for automati…	https://aapm.onlinelibrary.wiley.com/doi/10.1002/mp.16378	@article{Lei_2023, doi = {10.1002/mp.16378}, url = {https://doi.org/10.1002%2Fmp.16378}, year = 2023, month = {mar}, publisher = {Wiley}, author = {Yang Lei and Tonghe Wang and Justin Roper and Sibo Tian and Pretesh Patel and Jeffrey D. Bradley and Ashesh B. Jani and Tian Liu and Xiaofeng Yang}, title = {Automatic segmentation of neurovascular bundle on mri using deep learning based topological m…	No.	60 patients were used in the study.	MRI images were used in the study.	The paper used MR images specifically from the pelvic region of patients with prostate cancer. So the answer is No, the paper used images from a single source and organ.	Organ segmentation.	Yes, the paper proposed a novel deep learning-based segmentation method for NVBs on pelvic MR images called topological modulated network.	The paper does not mention anything about the code being made public or not.	The paper does not provide information whether the data was made public or not.	The paper proposes a deep learning-based segmentation method for automatically delineating neurovascular bundles (NVBs) in pelvic MR images, which could potentially be used to spare NVBs during radiotherapy and improve the quality of life for prostate cancer patients.
Application of simultaneous uncertainty quantification for image segmentation with probabilistic deep learning: Performance benchmarking of oropharyngeal cancer target delineation as a use-case.	10.1101/2023.02.20.23286188 10.1515/raon-2016-0023 10.1101/2021.09.30.21264327 10.1088/1361-6560/acb9cf	2023-03-04	Oropharyngeal cancer (OPC) is a widespread disease, with radiotherapy being a core treatment modality. Manual segmentation of the primary gross tumor volume (GTVp) is currently employed for OPC radiotherapy planning, but is subject to significant interobserver variability. Deep learning (DL) approaches have shown promise in automating GTVp segmentation, but comparative (auto)confidence metrics of…			No. The paper is not a review article.	The study used a development set of 224 co-registered PET/CT scans of OPC patients and a separate external validation set of 67 co-registered PET/CT scans of OPC patients. Therefore, a total of 291 patients were used in the study.	PET/CT images were used in this study.	The paper used images from one specific disease, OPC (oropharyngeal cancer) patients. So, no for multiple sources or multiple organs.	Tumor segmentation.	No.	The paper did not mention whether the code was made public.	Yes.	The paper explores probabilistic deep learning models for automatic segmentation of gross tumor volume in oropharyngeal cancer patients and investigates various uncertainty auto-estimation methods to facilitate the implementation of uncertainty quantification in clinical practice.
Deep learning-based dominant index lesion segmentation for MR-guided radiation therapy of prostate cancer.	10.1002/mp.16320	2023-03-02	Dose escalation radiotherapy enables increased control of prostate cancer (PCa) but requires segmentation of dominant index lesions (DIL). This motivates the development of automated methods for fast, accurate, and consistent segmentation of PCa DIL. To construct and validate a model for deep-learning-based automatic segmentation of PCa DIL defined by Gleason score (GS) ≥3+4 from MR images applie…	https://onlinelibrary.wiley.com/doi/10.1002/mp.16320	@article{Simeth_2023, doi = {10.1002/mp.16320}, url = {https://doi.org/10.1002%2Fmp.16320}, year = 2023, month = {mar}, publisher = {Wiley}, author = {Josiah Simeth and Jue Jiang and Anton Nosov and Andreas Wibmer and Michael Zelefsky and Neelam Tyagi and Harini Veeraraghavan}, title = {Deep learning-based dominant index lesion segmentation for {MR}-guided radiation therapy of prostate cancer}, j…	No.	365 patients were used in the study.	MRI images were used in the study.	The paper used images from multiple sources.	Tumor segmentation.	Yes.	The paper mentions that upon acceptance for publication, the segmentation models will be made available in an open-source GitHub repository. It does not mention if the code has already been made public at the time of the paper's publication.	It says "Upon acceptance for publication segmentation models will be made available in an open-source GitHub repository." This means that the models will be made public. So, the answer is 'Yes'.	The paper presents a deep-learning-based model called MRRN-DS that can automatically segment prostate cancer tumor lesions from MR images with high accuracy and consistency, even across different scanners, and is particularly effective at identifying aggressive lesions.
Fully Automatic Liver and Tumor Segmentation from CT Image Using an AIM-Unet.	10.3390/bioengineering10020215 10.1016/j.cviu.2012.10.006 10.1186/s13014-019-1392-z 10.3322/caac.21492 10.1016/j.eswa.2013.03.006 10.1016/j.compbiomed.2018.02.012 10.1007/s13244-017-0558-1 10.54294/rofibw 10.1109/83.661186 10.1109/TFUZZ.2018.2796074 10.1109/34.295913 10.1007/11866763_6 10.1109/TBME.2010.2056369 10.1016/j.media.2013.10.003 10.1109/CISIS.2010.118 10.1109/JBHI.2013.2242480 10.1007/s…	2023-02-26	The segmentation of the liver is a difficult process due to the changes in shape, border, and density that occur in each section in computed tomography (CT) images. In this study, the Adding Inception Module-Unet (AIM-Unet) model, which is a hybridization of convolutional neural networks-based Unet and Inception models, is proposed for computer-assisted automatic segmentation of the liver and liv…			No.	The paper does not provide information on the number of patients.	The study used CT scans.	Yes, the paper used images from multiple sources, including one dataset prepared for this study and three open datasets (CHAOS, LIST, and 3DIRCADb).	Both.	Yes, the paper proposed a hybridization of convolutional neural networks-based Unet and Inception models called the Adding Inception Module-Unet (AIM-Unet) model for computer-assisted automatic segmentation of the liver and liver tumors from CT scans of the abdomen.	The paper does not give any information about whether the code was made public or not.	Yes.	The paper proposes a new deep learning model for computer-assisted automatic liver and liver tumor segmentation from CT scans, achieving high segmentation performance metrics, and can be used as an auxiliary tool in physician decision-making processes.
Fully automated clinical target volume segmentation for glioblastoma radiotherapy using a deep convolutional neural network.	10.5114/pjr.2023.124434 10.21037/cco.2017.06.28 10.7812/tpp/08-027 10.3389/fphys.2018.00170 10.3389/fneur.2017.00748 10.1088/0031-9155/56/14/021 10.1186/s13014-020-01553-z 10.1259/bjr.20201263 10.5114/pjr.2022.113435 10.1259/bjr.20211253 10.5114/pjr.2022.119027 10.48550/arXiv.2010.13082 10.1007/978-3-030-72087-2_18 10.3390/electronics10161962 10.48550/arXiv.1811.02629 10.1007/978-3-030-46640-4_13…	2023-02-24	Target volume delineation is a crucial step prior to radiotherapy planning in radiotherapy for glioblastoma. This step is performed manually, which is time-consuming and prone to intra- and inter-rater variabilities. Therefore, the purpose of this study is to evaluate a deep convolutional neural network (CNN) model for automatic segmentation of clinical target volume (CTV) in glioblastoma patient…			No.	259.	The paper does not specify which types of images were used in the study.	The paper used images from one source, which is the Multimodal Brain Tumour Image Segmentation Benchmark (BraTS) 2019 Challenge dataset, so the answer is No.	The paper is about tumor segmentation.	The paper proposed a modified SegNet model with deep supervision and residual-based skip connection mechanism for automatic segmentation of clinical target volume (CTV) in glioblastoma patients. Therefore, the paper did propose a modified deep learning architecture for automatic segmentation in radiotherapy.	The paper does not mention if the code was made public or not.	Yes, the data used in the study was the Multimodal Brain Tumour Image Segmentation Benchmark (BraTS) 2019 Challenge dataset, which is a publicly available dataset for brain tumor segmentation.	The paper suggests that a deep convolutional neural network (CNN) model can be used for automatic segmentation of clinical target volume (CTV) in glioblastoma patients to facilitate the brain tumour radiotherapy workflow.
Accurate tumor segmentation and treatment outcome prediction with DeepTOP.	10.1016/j.radonc.2023.109550	2023-02-23	Accurate outcome prediction prior to treatment can facilitate trial design and clinical decision making to achieve better treatment outcome. We developed the DeepTOP tool with deep learning approach for region-of-interest segmentation and clinical outcome prediction using magnetic resonance imaging (MRI). DeepTOP was constructed with an automatic pipeline from tumor segmentation to outcome predic…	https://thegreenjournal.com/retrieve/pii/S0167814023000889	@article{Li_2023, doi = {10.1016/j.radonc.2023.109550}, url = {https://doi.org/10.1016%2Fj.radonc.2023.109550}, year = 2023, month = {jun}, publisher = {Elsevier {BV}}, volume = {183}, pages = {109550}, author = {Lanlan Li and Bin Xu and Zhuokai Zhuang and Juan Li and Yihuang Hu and Hui Yang and Xiaolin Wang and Jinxin Lin and Ruwen Zhou and Weiwei Chen and Dongzhi Ran and Meijin Huang and Dabiao…	No	99 patients were used in the study.	MRI images were used in the study.	The paper did not mention the use of images from multiple sources or multiple organs.	The paper is specifically about tumor segmentation.	The paper proposed a novel deep learning approach for region-of-interest segmentation and clinical outcome prediction using magnetic resonance imaging (MRI). So, the answer is yes.	The paper does not explicitly state whether the code is made public.	The paper does not explicitly state whether the data was made public or not.	The paper presents DeepTOP, a deep learning tool for automatic tumor segmentation and treatment outcome prediction using MRI, which outperforms other competitive algorithms and could facilitate clinical decision making and trial design.
Open-source, fully-automated hybrid cardiac substructure segmentation: development and optimisation.	10.1007/s13246-023-01231-w 10.1016/j.radonc.2020.09.004 10.1016/j.jtho.2020.06.014 10.1016/j.critrevonc.2021.103326 10.1001/jamaoncol.2020.7468 10.1080/09553002.2021.1956007 10.1200/JCO.2016.69.8480 10.1016/j.radonc.2017.04.017 10.1007/s00066-018-1378-z 10.1016/j.ijrobp.2021.03.005 10.1016/j.jtho.2020.11.002 10.1016/j.ctro.2022.02.007 10.1186/s13014-019-1234-z 10.1002/mp.13940 10.1016/j.phro.2020…	2023-02-14	Radiotherapy for thoracic and breast tumours is associated with a range of cardiotoxicities. Emerging evidence suggests cardiac substructure doses may be more predictive of specific outcomes, however, quantitative data necessary to develop clinical planning constraints is lacking. Retrospective analysis of patient data is required, which relies on accurate segmentation of cardiac substructures. I…			No.	Thirty.	The images used in the study were computed tomography (CT) scans.	The paper did not mention multiple sources or multiple organs.	The paper is about organ segmentation.	Yes, the paper proposed a novel model that combines deep learning, multi-atlas mapping, and geometric modelling to automatically segment 18 cardiac substructures on CT scans.	The paper states that the software used in this study is open-source. Therefore, the code was made public.	It is not clearly stated in the abstract whether or not the data was made public.	The paper presents a novel deep learning-based model for automatic segmentation of cardiac substructures on CT scans for radiotherapy planning, which is reliable, accurate, and anatomically consistent.
Deep learning aided oropharyngeal cancer segmentation with adaptive thresholding for predicted tumor probability in FDG PET and CT images.	10.1088/1361-6560/acb9cf	2023-02-08	. Objective.. Tumor segmentation is a fundamental step for radiotherapy treatment planning. To define an accurate segmentation of the primary tumor (GTVp) of oropharyngeal cancer patients (OPC) each image volume is explored slice-by-slice from different orientations on different image modalities. However, the manual fixed boundary of segmentation neglects the spatial uncertainty known to occur in…	https://iopscience.iop.org/article/10.1088/1361-6560/acb9cf	@article{De_Biase_2023, doi = {10.1088/1361-6560/acb9cf}, url = {https://doi.org/10.1088%2F1361-6560%2Facb9cf}, year = 2023, month = {feb}, publisher = {{IOP} Publishing}, volume = {68}, number = {5}, pages = {055013}, author = {Alessia De Biase and Nanna M Sijtsema and Lisanne V van Dijk and Johannes A Langendijk and Peter M A van Ooijen}, title = {Deep learning aided oropharyngeal cancer segmen…	No.	138.	FDG-PET/CT images were used in the study.	The paper states that it used sequences of 3 consecutive 2D slices of concatenated FDG-PET/CT images and GTVp contours from 138 OPC patients treated with (chemo)radiation in their institute. Therefore, the paper used images from a single source for a single organ, namely the oropharynx.	Tumor segmentation.	The paper proposed a novel deep learning-based method. Therefore, the answer is 'Yes'.	I don't know.	The paper does not provide information on whether the data was made public or not.	The paper proposes a deep learning-based method that generates probability maps capturing the model uncertainty in the segmentation task, which can improve the accuracy of adaptive primary tumor segmentation for oropharyngeal cancer patients undergoing radiotherapy.
Automatic segmentation of kidneys in computed tomography images using U-Net.	10.1016/j.canrad.2022.08.004	2023-02-05	Accurate segmentation of target volumes and organs at risk from computed tomography (CT) images is essential for treatment planning in radiation therapy. The segmentation task is often done manually making it time-consuming. Besides, it is biased to the clinician experience and subject to inter-observer variability. Therefore, and due to the development of artificial intelligence tools and partic…	https://www.sciencedirect.com/science/article/pii/S1278321823000033?via%3Dihub	@article{Khalal_2023, doi = {10.1016/j.canrad.2022.08.004}, url = {https://doi.org/10.1016%2Fj.canrad.2022.08.004}, year = 2023, month = {apr}, publisher = {Elsevier {BV}}, volume = {27}, number = {2}, pages = {109--114}, author = {D.M. Khalal and H. Azizi and N. Maalej}, title = {Automatic segmentation of kidneys in computed tomography images using U-Net}, journal = {Cancer/Radioth{\'{e}}rapie} }	No.	The CT scans of 20 patients were used in the study.	CT images were used in the study.	The paper used CT scans of 20 patients to segment the kidneys only, so the answer is No.	The paper is about organ segmentation.	The paper did not propose a novel segmentation method or deep learning architecture. The U-Net model was used, which is a well-known deep learning architecture for segmentation.	It is not mentioned in the abstract whether the code was made public or not.	The paper does not explicitly state whether the data was made public or not.	The paper demonstrates the potential of a DL-based method to accurately segment the kidneys on CT images for radiotherapy treatment planning, which could significantly improve the speed and accuracy of radiotherapy contouring.
MRI-based two-stage deep learning model for automatic detection and segmentation of brain metastases.	10.1007/s00330-023-09420-7 10.1016/S0305-7372(03)00105-1 10.1177/1758834017736252 10.1038/s41571-019-0320-3 10.1146/annurev-bioeng-071516-044442 10.1148/radiol.2020191479 10.1016/j.ejrad.2021.109577 10.1016/j.compbiomed.2018.02.004 10.1002/jmri.26766 10.1093/neuonc/noz234 10.1186/s13014-020-01514-6 10.1148/ryai.2021200204 10.1007/978-3-319-24574-4_28 10.1038/s41592-020-01008-z 10.1016/j.neucom.20…	2023-01-26	To develop and validate a two-stage deep learning model for automatic detection and segmentation of brain metastases (BMs) in MRI images. In this retrospective study, T1-weighted (T1) and T1-weighted contrast-enhanced (T1ce) MRI images of 649 patients who underwent radiotherapy from August 2019 to January 2022 were included. A total of 5163 metastases were manually annotated by neuroradiologists.…			No.	649.	The images used in the study were T1-weighted (T1) and T1-weighted contrast-enhanced (T1ce) MRI images.	The paper did not mention the use of images from multiple sources or multiple organs.	The paper is about tumor segmentation.	Yes. The paper proposed a two-stage deep learning model for automatic detection and segmentation of brain metastases, which consisted of a lightweight segmentation network for generating metastases proposals and a multi-scale classification network for false-positive suppression.	The paper does not mention whether the code was made public or not.	The paper does not mention if the data was made public. So, I don't know.	The paper proposes a two-stage deep learning model for automatic detection and segmentation of brain metastases in MRI images, which achieves high sensitivity and low volume error, even for smaller metastases.
Deep learning based direct segmentation assisted by deformable image registration for cone-beam CT based auto-segmentation for adaptive radiotherapy.	10.1088/1361-6560/acb4d7	2023-01-20	Cone-beam CT (CBCT)-based online adaptive radiotherapy calls for accurate auto-segmentation to reduce the time cost for physicians. However, deep learning (DL)-based direct segmentation of CBCT images is a challenging task, mainly due to the poor image quality and lack of well-labelled large training datasets. Deformable image registration (DIR) is often used to propagate the manual contours on t…	https://iopscience.iop.org/article/10.1088/1361-6560/acb4d7	@article{Liang_2023, doi = {10.1088/1361-6560/acb4d7}, url = {https://doi.org/10.1088%2F1361-6560%2Facb4d7}, year = 2023, month = {feb}, publisher = {{IOP} Publishing}, volume = {68}, number = {4}, pages = {045012}, author = {Xiao Liang and Howard Morgan and Ti Bai and Michael Dohopolski and Dan Nguyen and Steve Jiang}, title = {Deep learning based direct segmentation assisted by deformable image…	No.	Nine.	The study used cone-beam CT (CBCT) images.	The paper does not mention whether it used images from multiple sources or multiple organs.	The paper does not specify whether it's about organ or tumor segmentation.	The paper did not propose a novel segmentation method or deep learning architecture. Rather, the paper proposed a new method for training a deep learning-based segmentation model using deformable image registration (DIR) and using deformed planning CT (pCT) contours as pseudo labels and influencer volumes for initial training.	The paper does not mention whether or not the code was made public.	The paper does not state if the data was made public or not.	The paper proposes a method for improving the performance of deep learning-based segmentation of CBCT images in radiotherapy by using deformed pCT contours as pseudo labels and influencer volumes for initial training, and by using a smaller set of true labels for model fine-tuning.
Segmentation of Clinical Target Volume From CT Images for Cervical Cancer Using Deep Learning.	10.1177/15330338221139164	2023-01-06	Introduction: Segmentation of clinical target volume (CTV) from CT images is critical for cervical cancer brachytherapy, but this task is time-consuming, laborious, and not reproducible. In this work, we aim to propose an end-to-end model to segment CTV for cervical cancer brachytherapy accurately. Methods: In this paper, an improved M-Net model (Mnet_IM) is proposed to segment CTV of cervical ca…	http://journals.sagepub.com/doi/10.1177/15330338221139164	@article{Huang_2023, doi = {10.1177/15330338221139164}, url = {https://doi.org/10.1177%2F15330338221139164}, year = 2023, month = {jan}, publisher = {{SAGE} Publications}, volume = {22}, pages = {153303382211391}, author = {Mingxu Huang and Chaolu Feng and Deyu Sun and Ming Cui and Dazhe Zhao}, title = {Segmentation of Clinical Target Volume From {CT} Images for Cervical Cancer Using Deep Learnin…	No.	53.	CT images were used in the study.	The paper only used images from cervical cancer patients, so the answer is 'No'.	The paper is about organ segmentation, specifically the clinical target volume (CTV) for cervical cancer brachytherapy.	The paper proposed an improved M-Net model (Mnet_IM) to segment clinical target volume (CTV) for cervical cancer brachytherapy accurately. So, the paper proposed a novel deep learning architecture.	The information about whether the code was made public or not is not provided in the abstract.	The paper does not mention whether the data was made public or not.	The paper proposes an end-to-end deep learning model (Mnet_IM) that accurately segments the clinical target volume (CTV) of cervical cancer from CT images, and demonstrates superior results compared to some representative state-of-the-art models.
Quantifying intrafractional gastric motion using auto-segmentation on MRI: Deformation and respiratory-induced displacement compared.	10.1002/acm2.13864	2022-12-25	For accurate pre-operative gastric radiotherapy, intrafractional changes must be taken into account. The aim of this study is to quantify local gastric deformations and compare these deformations with respiratory-induced displacement. Coronal 2D MRI scans (15-16 min; 120 repetitions of 25-27 interleaved slices) were obtained for 18 healthy volunteers. A deep-learning network was used to auto-segm…	https://onlinelibrary.wiley.com/doi/10.1002/acm2.13864	@article{Driever_2022, doi = {10.1002/acm2.13864}, url = {https://doi.org/10.1002%2Facm2.13864}, year = 2022, month = {dec}, publisher = {Wiley}, author = {Theo Driever and Maarten C.C.M. Hulshof and Arjan Bel and Jan-Jakob Sonke and Astrid van der Horst}, title = {Quantifying intrafractional gastric motion using auto-segmentation on {MRI}: Deformation and respiratory-induced displacement compare…	No.	There were 18 healthy volunteers used in the study.	Coronal 2D MRI scans were used in this study.	The paper doesn't mention the use of images from multiple sources or multiple organs.	Organ segmentation.	The paper used a deep-learning network for automatic segmentation of stomach, however, it did not propose a novel segmentation method or deep learning architecture.	The paper does not mention whether the code was made public or not.	The paper does not provide information on whether the data was made public or not.	The study aims to quantify local gastric deformations and compare them with respiratory-induced displacement and concludes that the need to separately include these deformation uncertainties in the treatment margins may be limited.
Automatic segmentation of the tumor in nonsmall-cell lung cancer by combining coarse and fine segmentation.	10.1002/mp.16158	2022-12-15	Radiotherapy plays an important role in the treatment of nonsmall-cell lung cancer (NSCLC). Accurate delineation of tumor is the key to successful radiotherapy. Compared with the commonly used manual delineation ways, which are time-consuming and laborious, the automatic segmentation methods based on deep learning can greatly improve the treatment efficiency. In this paper, we introduce an automa…	https://onlinelibrary.wiley.com/doi/10.1002/mp.16158	@article{Zhang_2023, doi = {10.1002/mp.16158}, url = {https://doi.org/10.1002%2Fmp.16158}, year = 2023, month = {jan}, publisher = {Wiley}, author = {Fuli Zhang and Qiusheng Wang and Enyu Fan and Na Lu and Diandian Chen and Huayong Jiang and Yadi Wang}, title = {Automatic segmentation of the tumor in nonsmall-cell lung cancer by combining coarse and fine segmentation}, journal = {Medical Physics}…	No.	200 patients were used in the study.	CT images were used in the study.	The paper only mentions the use of CT images of 200 patients with NSCLC to train the network, and CT images of 60 patients are used to test, so the images used in the study were from a single source and organ. Therefore, the answer is No.	The paper is about tumor segmentation.	Yes.	It is not mentioned in the abstract whether the code was made public or not.	The paper does not mention whether the data was made public.	The paper proposes an automatic segmentation method using deep learning to accurately delineate tumor regions in the treatment of nonsmall-cell lung cancer, which improves treatment efficiency and can provide support for clinical diagnosis and treatment.
The Liver Tumor Segmentation Benchmark (LiTS).	10.1016/j.media.2022.102680	2022-12-09	In this work, we report the set-up and results of the Liver Tumor Segmentation Benchmark (LiTS), which was organized in conjunction with the IEEE International Symposium on Biomedical Imaging (ISBI) 2017 and the International Conferences on Medical Image Computing and Computer-Assisted Intervention (MICCAI) 2017 and 2018. The image dataset is diverse and contains primary and secondary tumors with…	https://www.sciencedirect.com/science/article/pii/S1361841522003085?via%3Dihub	@article{Bilic_2023, doi = {10.1016/j.media.2022.102680}, url = {https://doi.org/10.1016%2Fj.media.2022.102680}, year = 2023, month = {feb}, publisher = {Elsevier {BV}}, volume = {84}, pages = {102680}, author = {Patrick Bilic and Patrick Christ and Hongwei Bran Li and Eugene Vorontsov and Avi Ben-Cohen and Georgios Kaissis and Adi Szeskin and Colin Jacobs and Gabriel Efrain Humpire Mamani and Ga…	No.	131 computed tomography (CT) volumes were used to train the algorithms and 70 test images were acquired from different patients were used for testing. It is not explicitly mentioned how many patients were used.	Computed tomography (CT) volumes were used in the study.	The paper used images from multiple sources (seven hospitals and research institutions) and a single organ (liver).	The paper is about both liver and liver tumor segmentation.	No.	The abstract does not mention whether the code was made public or not.	Yes, the data and online evaluation are accessible via https://competitions.codalab.org/competitions/17094.	The paper reports the results of a benchmark study on automatic liver and liver tumor segmentation, and highlights that the best liver segmentation and liver tumor segmentation algorithms were different and additional research is needed for accurate liver tumor detection with deep learning.
Abdomen CT multi-organ segmentation using token-based MLP-Mixer.	10.1002/mp.16135	2022-12-05	Manual contouring is very labor-intensive, time-consuming, and subject to intra- and inter-observer variability. An automated deep learning approach to fast and accurate contouring and segmentation is desirable during radiotherapy treatment planning. This work investigates an efficient deep-learning-based segmentation algorithm in abdomen computed tomography (CT) to facilitate radiation treatment…	https://onlinelibrary.wiley.com/doi/10.1002/mp.16135	@article{Pan_2022, doi = {10.1002/mp.16135}, url = {https://doi.org/10.1002%2Fmp.16135}, year = 2022, month = {dec}, publisher = {Wiley}, author = {Shaoyan Pan and Chih-Wei Chang and Tonghe Wang and Jacob Wynne and Mingzhe Hu and Yang Lei and Tian Liu and Pretesh Patel and Justin Roper and Xiaofeng Yang}, title = {Abdomen {CT} multi-organ segmentation using token-based {MLP}-Mixer}, journal = {Me…	No.	The study used 60 patient cases from an institutional dataset and 30 patient cases from a public dataset (BCTV), for a total of 90 patients.	Abdomen CT images were used in the study.	The paper used images from multiple organs.	Organ segmentation.	Yes.	The paper doesn't mention whether the code was made public or not.	Yes, a public dataset called BCTV was used for evaluation along with an institutional dataset consisting of 60 patient cases.	The paper proposes a deep-learning-based segmentation algorithm for multi-organ segmentation in abdomen CT images, which demonstrates superior segmentation performance in terms of accuracy and efficiency relative to state-of-the-art methods, potentially streamlining clinical workflows in abdominal radiotherapy.
Improved accuracy of auto-segmentation of organs at risk in radiotherapy planning for nasopharyngeal carcinoma based on fully convolutional neural network deep learning.	10.1016/j.oraloncology.2022.106261	2022-11-30	We examined a modified encoder-decoder architecture-based fully convolutional neural network, OrganNet, for simultaneous auto-segmentation of 24 organs at risk (OARs) in the head and neck, followed by validation tests and evaluation of clinical application. Computed tomography (CT) images from 310 radiotherapy plans were used as the experimental data set, of which 260 and 50 were used as the trai…	https://www.sciencedirect.com/science/article/pii/S1368837522005516?via%3Dihub	@article{Peng_2023, doi = {10.1016/j.oraloncology.2022.106261}, url = {https://doi.org/10.1016%2Fj.oraloncology.2022.106261}, year = 2023, month = {jan}, publisher = {Elsevier {BV}}, volume = {136}, pages = {106261}, author = {Yinglin Peng and Yimei Liu and Guanzhu Shen and Zijie Chen and Meining Chen and Jingjing Miao and Chong Zhao and Jincheng Deng and Zhenyu Qi and Xiaowu Deng}, title = {Impr…	No.	The paper does not provide information on the number of patients.	CT images were used in this study.	Yes, the paper used CT images from 310 radiotherapy plans encompassing 24 organs at risk (OARs) in the head and neck.	The paper is about organ segmentation.	Yes.	The paper does not provide information about whether the code was made public.	It is not mentioned in the abstract whether the data was made public.	The paper presents an automatic segmentation model using deep learning that achieves high accuracy in segmenting 24 organs at risk in the head and neck region, especially small-volume organs.
Automatic segmentation of nasopharyngeal carcinoma on CT images using efficient UNet-2.5D ensemble with semi-supervised pretext task pretraining.	10.3389/fonc.2022.980312 10.32113/wcrj_20183_1046 10.1177/1533033819884561 10.3389/fonc.2022.827991 10.1016/j.neucom.2020.06.146 10.3389/fonc.2017.00315 10.3389/fonc.2020.00166 10.1007/978-3-319-66185-8_29 10.1007/s11227-020-03407-7 10.1016/j.patcog.2016.09.030 10.1016/j.media.2019.03.009 10.48550/arXiv.2006.03829 10.1007/978-3-030-87193-2_36 10.1007/978-3-030-87196-3_4 10.1007/978-3-319-46723-8_…	2022-11-29	Nasopharyngeal carcinoma (NPC) is primarily treated with radiation therapy. Accurate delineation of target volumes and organs at risk is important. However, manual delineation is time-consuming, variable, and subjective depending on the experience of the radiation oncologist. This work explores the use of deep learning methods to automate the segmentation of NPC primary gross tumor volume (GTVp) …			No.	63.	CT images were used in the study.	The paper only mentions images from one type of cancer (NPC) and does not mention the use of images from multiple sources or organs. So, the answer is No.	The paper is about tumor segmentation.	Yes.	The paper does not provide information on whether the code was made public or not.	The paper does not mention that the data was made public.	The paper explores the use of deep learning methods to automate the segmentation of primary gross tumor volume in nasopharyngeal carcinoma patients, proposing a simpler architecture that is more effective than others, and employing semi-supervised learning to pretrain the feature extractor using an additional 50 CT images of healthy patients that have no annotation or labels.
Deep Learning for Automated Elective Lymph Node Level Segmentation for Head and Neck Cancer Radiotherapy.	10.3390/cancers14225501 10.1016/j.radonc.2019.04.006 10.1016/j.radonc.2017.10.016 10.1016/j.ijrobp.2019.02.040 10.1002/mp.13300 10.3389/fphy.2021.743190 10.1016/j.compbiomed.2022.105295 10.3390/app12115500 10.3389/fonc.2017.00315 10.1016/j.ijrobp.2020.10.005 10.1118/1.3515459 10.1016/j.ijrobp.2009.09.023 10.1007/978-3-319-24574-4_28 10.1016/j.radonc.2020.10.007 10.1016/j.engappai.2017.06.006 10.1…	2022-11-27	Depending on the clinical situation, different combinations of lymph node (LN) levels define the elective LN target volume in head-and-neck cancer (HNC) radiotherapy. The accurate auto-contouring of individual LN levels could reduce the burden and variability of manual segmentation and be used regardless of the primary tumor location. We evaluated three deep learning approaches for the segmenting…			No.	70 patients were used in the study.	CT scans were used in the study.	The paper did not specify whether they used images from multiple sources or multiple organs.	Organ segmentation.	The paper evaluated three deep learning approaches for segmenting individual lymph node levels I−V, but it did not propose a novel segmentation method or deep learning architecture.	The paper does not mention whether the code was made public or not.	The paper did not mention anything about making the data public.	The paper demonstrates that an ensemble of deep learning models, specifically UNet+MV, can accurately and efficiently segment individual lymph node levels I-V in head-and-neck cancer patients, reducing the variability and burden of manual segmentation.
Leveraging deep learning-based segmentation and contours-driven deformable registration for dose accumulation in abdominal structures.	10.3389/fonc.2022.1015608 10.1016/j.ijrobp.2011.09.045 10.1016/j.ijrobp.2015.07.2273 10.1016/j.adro.2018.05.003 10.1088/1361-6560/aac5c2 10.1016/j.ijrobp.2017.06.2455 10.1016/j.adro.2019.10.002 10.1016/j.adro.2020.04.023 10.1016/j.ijrobp.2020.10.038 10.1038/s41592-018-0261-2 10.1118/1.4894702 10.1118/1.1915012 10.1002/mp.12307 10.1002/mp.15939 10.1016/j.ijrobp.2005.10.027 10.1016/j.ijrobp.2004.11…	2022-11-22	Discrepancies between planned and delivered dose to GI structures during radiation therapy (RT) of liver cancer may hamper the prediction of treatment outcomes. The purpose of this study is to develop a streamlined workflow for dose accumulation in a treatment planning system (TPS) during liver image-guided RT and to assess its accuracy when using different deformable image registration (DIR) alg…			No.	56.	CT images were used in the study.	The paper used images from multiple organs.	Both.	The paper used deep learning methods for auto-segmentation of the liver, stomach, and duodenum contours, but did not propose a novel segmentation method or architecture.	The article does not mention if the code was made public or not.	The paper does not mention whether the data was made public or not.	The paper presents a successful implementation of an automatic workflow for dose accumulation during liver cancer RT using deep learning segmentation and suggests that contour-driven deformable image registration (DIR) methods are better in estimating complex deformations of the gastrointestinal (GI) organs compared to intensity-only based DIR methods.
Dynamic Cross-Task Representation Adaptation for Clinical Targets Co-Segmentation in CT Image-Guided Post-Prostatectomy Radiotherapy.	10.1109/TMI.2022.3223405	2022-11-19	Adjuvant and salvage radiotherapy after radical prostatectomy requires precise delineations of prostate bed (PB), i.e., the clinical target volume, and surrounding organs at risk (OARs) to optimize radiotherapy planning. Segmenting PB is particularly challenging even for clinicians, e.g., from the planning computed tomography (CT) images, as it is an invisible/virtual target after the operative r…	https://ieeexplore.ieee.org/document/9955570/	@article{Wang_2023, doi = {10.1109/tmi.2022.3223405}, url = {https://doi.org/10.1109%2Ftmi.2022.3223405}, year = 2023, month = {apr}, publisher = {Institute of Electrical and Electronics Engineers ({IEEE})}, volume = {42}, number = {4}, pages = {1046--1055}, author = {Fan Wang and Xuanang Xu and Defu Yang and Ronald C. Chen and Trevor J. Royce and Andrew Wang and Jun Lian and Chunfeng Lian}, titl…	No.	The paper mentions that the method was evaluated on a real-patient dataset, however, it does not mention the exact number of patients used in the study.	CT images were used in the study.	The paper mentions the use of CT images to segment the prostate bed and surrounding organs at risk (OARs), but it doesn't mention if these images were from multiple sources or if they included multiple organs. Therefore, the answer is "I don't know."	The paper is about organ segmentation.	Yes.	Yes.	The paper mentions a real-patient dataset, but it is not clear from the abstract if the data was made public or not.	The paper introduces a deep learning model called DyAdapt that accurately and efficiently co-segments the prostate bed and surrounding organs at risk from CT images, leveraging the spatial dependence between these regions.
Patient-specific daily updated deep learning auto-segmentation for MRI-guided adaptive radiotherapy.	10.1016/j.radonc.2022.11.004	2022-11-15	Deep Learning (DL) technique has shown great potential but still has limited success in online contouring for MR-guided adaptive radiotherapy (MRgART). This study proposed a patient-specific DL auto-segmentation (DLAS) strategy using the patient's previous images and contours to update the model and improve segmentation accuracy and efficiency for MRgART. A prototype model was trained for each pa…	https://thegreenjournal.com/retrieve/pii/S0167814022045510	@article{Li_2022, doi = {10.1016/j.radonc.2022.11.004}, url = {https://doi.org/10.1016%2Fj.radonc.2022.11.004}, year = 2022, month = {dec}, publisher = {Elsevier {BV}}, volume = {177}, pages = {222--230}, author = {Zhenjiang Li and Wei Zhang and Baosheng Li and Jian Zhu and Yinglin Peng and Chengze Li and Jennifer Zhu and Qichao Zhou and Yong Yin}, title = {Patient-specific daily updated deep lea…	No.	The study used a total of 6 abdominal/pelvic cases.	MRI images were used in the study.	The paper used images from at least six abdominal/pelvic cases, which means multiple organs were involved. So, the answer is 'Yes'.	The paper is about both organ-at-risks and tumors auto-segmentation.	The paper proposed a patient-specific deep learning auto-segmentation (DLAS) strategy, which aims to improve segmentation accuracy and efficiency for MR-guided adaptive radiotherapy (MRgART). While the paper does not propose a novel segmentation method or deep learning architecture, it does propose a novel strategy for MRgART segmentation.	The paper does not mention whether the code was made public or not.	The paper does not provide information about whether the data was made public.	The paper proposes a patient-specific DL auto-segmentation strategy that improves segmentation accuracy and efficiency for online MR-guided adaptive radiotherapy (MRgART).
Deep learning in CT image segmentation of cervical cancer: a systematic review and meta-analysis.	10.1186/s13014-022-02148-6 10.3322/caac.21492 10.1016/S1470-2045(17)30677-0 10.1002/mp.13264 10.1002/acm2.13097 10.1002/mp.14467 10.1016/j.radonc.2020.09.060 10.1002/mp.14898 10.1016/j.ejmp.2019.12.008 10.1016/j.ijrobp.2020.10.038 10.1615/CritRevBiomedEng.2021035557 10.1186/s12885-020-07595-6 10.21037/atm.2020.02.44 10.1016/j.semradonc.2019.02.001 10.1007/978-3-319-46723-8_49 10.3389/fonc.2021.71…	2022-11-08	This paper attempts to conduct a systematic review and meta-analysis of deep learning (DLs) models for cervical cancer CT image segmentation. Relevant studies were systematically searched in PubMed, Embase, The Cochrane Library, and Web of science. The literature on DLs for cervical cancer CT image segmentation were included, a meta-analysis was performed on the dice similarity coefficient (DSC) …			Yes.	I don't know.	The study used CT images for cervical cancer segmentation.	The paper used images from multiple organs.	The paper is about organ segmentation.	No.	The abstract does not provide information about the code being made public or not.	The paper does not mention whether the data was made public or not.	The paper concludes that deep learning models have good accuracy in automatic segmentation of cervical cancer CT images with less time consumption and good prospects for future radiotherapy applications, but further large-scale research verification is necessary.
Segmentation by test-time optimization for CBCT-based adaptive radiation therapy.	10.1002/mp.15960	2022-11-01	Online adaptive radiotherapy (ART) requires accurate and efficient auto-segmentation of target volumes and organs-at-risk (OARs) in mostly cone-beam computed tomography (CBCT) images, which often have severe artifacts and lack soft-tissue contrast, making direct segmentation very challenging. Propagating expert-drawn contours from the pretreatment planning CT through traditional or deep learning …	https://aapm.onlinelibrary.wiley.com/doi/10.1002/mp.15960	@article{Liang_2022, doi = {10.1002/mp.15960}, url = {https://doi.org/10.1002%2Fmp.15960}, year = 2022, month = {nov}, publisher = {Wiley}, author = {Xiao Liang and Jaehee Chun and Howard Morgan and Ti Bai and Dan Nguyen and Justin Park and Steve Jiang}, title = {Segmentation by test-time optimization for {CBCT}-based adaptive radiation therapy}, journal = {Medical Physics} }	No.	239	The paper mentions "cone-beam computed tomography (CBCT)" images, so the type of images used in the study is CT.	The paper only mentions the use of data from 239 patients with head-and-neck squamous cell carcinoma. So, the answer is No.	The paper is about both organ and tumor segmentation.	No. The paper proposed a method called test-time optimization (TTO) to refine a pretrained DL-based DIR population model, first for each individual test patient, and then progressively for each fraction of online ART treatment.	The paper does not provide information on whether the code was made public.	The paper does not mention whether the data was made public or not.	The paper proposes a method called test-time optimization (TTO) to refine a pretrained DL-based DIR population model, which can improve overall performance of different DL-based DIR models by improving model accuracy, especially for outliers, and is well suited for online adaptive radiotherapy (ART).
Impact of Tumour Segmentation Accuracy on Efficacy of Quantitative MRI Biomarkers of Radiotherapy Outcome in Brain Metastasis.	10.3390/cancers14205133 10.1093/neuonc/noab101 10.1093/neuonc/noaa054 10.1200/JCO.2006.09.9861 10.1001/jamanetworkopen.2020.15444 10.1200/EDBK_100005 10.2217/imt-2020-0262 10.1016/S1470-2045(15)70057-4 10.1016/S1470-2045(15)00088-1 10.3171/2014.10.JNS141610 10.1200/JCO.2011.38.0527 10.1186/1748-717X-1-20 10.1186/1748-717X-4-10 10.1002/cncr.25707 10.18632/oncotarget.7131 10.1148/radiol.2015151169 …	2022-10-28	Significantly affecting patients' clinical course and quality of life, a growing number of cancer cases are diagnosed with brain metastasis (BM) annually. Stereotactic radiotherapy is now a major treatment option for patients with BM. However, it may take months before the local response of BM to stereotactic radiation treatment is apparent on standard follow-up imaging. While machine learning in…			No.	The paper did not provide information on the number of patients used in the study.	The paper does not explicitly mention what type of imaging modality was used.	The paper does not provide information on whether images from multiple sources or multiple organs were used in the study.	The paper is about tumor segmentation.	No.	The paper does not specify whether the code was made public or not.	The paper does not say whether the data was made public or not.	The paper finds that radiomic features and prediction models are resilient to imperfections in tumour masks generated automatically, paving the way for adopting high-throughput techniques for discovering diagnostic and prognostic imaging biomarkers in brain metastasis (BM) without sacrificing accuracy.
Clinical target volume segmentation based on gross tumor volume using deep learning for head and neck cancer treatment.	10.1016/j.meddos.2022.09.004	2022-10-24	Accurate clinical target volume (CTV) delineation is important for head and neck intensity-modulated radiation therapy. However, delineation is time-consuming and susceptible to interobserver variability (IOV). Based on a manual contouring process commonly used in clinical practice, we developed a deep learning (DL)-based method to delineate a low-risk CTV with computed tomography (CT) and gross …	https://meddos.org/retrieve/pii/S0958394722000723	@article{Kihara_2023, doi = {10.1016/j.meddos.2022.09.004}, url = {https://doi.org/10.1016%2Fj.meddos.2022.09.004}, year = 2023, publisher = {Elsevier {BV}}, volume = {48}, number = {1}, pages = {20--24}, author = {Sayaka Kihara and Yuhei Koike and Hideki Takegawa and Yusuke Anetai and Satoaki Nakamura and Noboru Tanigawa and Masahiko Koizumi}, title = {Clinical target volume segmentation based o…	No.	310	Computed tomography (CT) images were used in the study.	The paper did not mention the use of images from multiple sources or multiple organs.	The paper is about Tumor segmentation.	The paper proposed a segmentation method using a deep learning architecture. So, the answer is Yes.	The abstract does not provide enough information to determine whether the code was made public or not.	It is not mentioned in the abstract whether or not the data was made public.	The paper presents a deep learning-based method that can automatically delineate a low-risk clinical target volume (CTV) for head and neck intensity-modulated radiation therapy using CT and gross tumor volume (GTV) inputs.
Dual-path network for liver and tumor segmentation in CT images using Swin Transformer encoding approach.	10.2174/1573405619666221014114953	2022-10-15	Liver and tumor segmentation from CT images is a complex and crucial step in achieving full-course adaptive radiotherapy and also plays an essential role in computer-aided clinical diagnosis systems. Deep learning-based methods play an important role in achieving automatic segmentation. This research aims to improve liver tumor detection performance by proposing a dual path feature extracting str…	https://www.eurekaselect.com/210033/article	@article{Li_2023, doi = {10.2174/1573405619666221014114953}, url = {https://doi.org/10.2174%2F1573405619666221014114953}, year = 2023, month = {sep}, publisher = {Bentham Science Publishers Ltd.}, volume = {19}, number = {10}, pages = {1114--1123}, author = {Shuzhou Li and Zhen Yang}, title = {Dual-path Network for Liver and Tumor Segmentation in {CT} Images Using Swin Transformer Encoding Approa…	No.	The paper does not provide information on the number of patients used in the study.	CT images were used in the study.	It seems that the paper's focus is liver and tumor segmentation from CT images. The paper mentions that the proposed method was tested and validated with LITS (Liver Tumor Segmentation) and in-house datasets. So, the paper used images from multiple sources or datasets but with a uniform focus on the liver and tumor segmentation. Therefore, the answer is "Yes".	The paper is about both organ and tumor segmentation.	Yes.	The paper doesn't provide information about whether the code was made public or not.	The paper does not directly mention whether the data was made public or not.	The paper proposes a dual path feature extracting strategy using Swin-Transformer combined with CNN to improve liver tumor detection performance in automatic segmentation of CT images for radiotherapy.
WORD: A large scale dataset, benchmark and clinical applicable study for abdominal organ segmentation from CT image.	10.1016/j.media.2022.102642	2022-10-13	Whole abdominal organ segmentation is important in diagnosing abdomen lesions, radiotherapy, and follow-up. However, oncologists' delineating all abdominal organs from 3D volumes is time-consuming and very expensive. Deep learning-based medical image segmentation has shown the potential to reduce manual delineation efforts, but it still requires a large-scale fine annotated dataset for training, …	https://www.sciencedirect.com/science/article/pii/S1361841522002705?via%3Dihub	@article{Luo_2022, doi = {10.1016/j.media.2022.102642}, url = {https://doi.org/10.1016%2Fj.media.2022.102642}, year = 2022, month = {nov}, publisher = {Elsevier {BV}}, volume = {82}, pages = {102642}, author = {Xiangde Luo and Wenjun Liao and Jianghong Xiao and Jieneng Chen and Tao Song and Xiaofan Zhang and Kang Li and Dimitris N. Metaxas and Guotai Wang and Shaoting Zhang}, title = {{WORD}: A l…	No.	The paper states that the dataset contains 150 abdominal CT volumes. However, it does not specify the exact number of patients from whom the CT volumes were obtained.	Abdominal CT images were used in the study.	The paper used images from multiple organs.	The paper is about organ segmentation.	No.	The paper does not mention whether the code was made public or not.	The paper did not state whether the data was made public or not.	The paper establishes a large-scale Whole Abdominal Organ Dataset (WORD) with accurate annotations and evaluates state-of-the-art segmentation methods on it, providing a new benchmark for the abdominal multi-organ segmentation task.
Standardised lesion segmentation for imaging biomarker quantitation: a consensus recommendation from ESR and EORTC.	10.1186/s13244-022-01287-4 10.1186/s13244-020-00872-9 10.1186/s13244-019-0764-0 10.1007/s00330-017-4972-z 10.1007/s00330-020-07598-8 10.1371/journal.pone.0230901 10.1186/s13244-021-01010-9 10.1148/radiol.2021211027 10.1007/s00330-021-07838-5 10.1371/journal.pone.0102107 10.1371/journal.pone.0178944 10.1016/j.media.2017.12.007 10.1002/mp.12124 10.1109/TMI.2011.2180920 10.1118/1.3668058 10.2967/jnu…	2022-10-05	Lesion/tissue segmentation on digital medical images enables biomarker extraction, image-guided therapy delivery, treatment response measurement, and training/validation for developing artificial intelligence algorithms and workflows. To ensure data reproducibility, criteria for standardised segmentation are critical but currently unavailable. A modified Delphi process initiated by the European I…			No.	The paper doesn't mention any specific study with patients. The paper is a report on a modified Delphi process for standardizing segmentation criteria for medical images.	The paper does not provide clear information on the specific types of images used in the study. However, it does mention that three task forces addressed modality and image acquisition, indicating that various medical imaging modalities might have been used. Therefore, I cannot give a specific answer to this question.	The abstract of the paper does not mention anything about the usage of images, it only talks about the modified Delphi process undertaken by European Imaging Biomarker Alliance (EIBALL) of the European Society of Radiology (ESR) and the European Organisation for Research and Treatment of Cancer (EORTC) Imaging Group. So, I don't know whether the paper used images from multiple sources or multiple…	The paper is about both organ and tumor segmentation in medical images.	No. The paper did not propose a novel segmentation method or deep learning architecture.	The paper does not mention anything about making the code public. Therefore, I don't know the answer.	The abstract doesn't provide information about data being made public or not.	The paper presents the consensus recommendations for standardised lesion/tissue segmentation in digital medical images through a modified Delphi process initiated by the European Imaging Biomarker Alliance (EIBALL) of the European Society of Radiology (ESR) and the European Organisation for Research and Treatment of Cancer (EORTC) Imaging Group.
An uncertainty-aware deep learning architecture with outlier mitigation for prostate gland segmentation in radiotherapy treatment planning.	10.1002/mp.15982	2022-09-17	Task automation is essential for efficient and consistent image segmentation in radiation oncology. We report on a deep learning architecture, comprising a U-Net and a variational autoencoder (VAE) for automatic contouring of the prostate gland incorporating interobserver variation for radiotherapy treatment planning. The U-Net/VAE generates an ensemble set of segmentations for each image CT slic…	https://onlinelibrary.wiley.com/doi/10.1002/mp.15982	@article{Li_2022, doi = {10.1002/mp.15982}, url = {https://doi.org/10.1002%2Fmp.15982}, year = 2022, month = {sep}, publisher = {Wiley}, volume = {50}, number = {1}, pages = {311--322}, author = {Xin Li and Hassan Bagher-Ebadian and Stephen Gardner and Joshua Kim and Mohamed Elshaikh and Benjamin Movsas and Dongxiao Zhu and Indrin J. Chetty}, title = {An uncertainty-aware deep learning architectu…	No.	The study used data from 300 patient planning CT image datasets for the primary source dataset (source_prim) and 10 patient CT datasets for the secondary source dataset (source_sec). So a total of 310 patients were used in the study.	CT images were used in the study.	The paper used images from multiple sources and the same organ - the prostate gland.	Organ segmentation.	Yes.	The paper does not mention whether the code was made public or not.	The paper does not mention if the data was made public or not.	The paper demonstrates that a deep learning architecture comprising a U-Net and a variational autoencoder (VAE) with outlier mitigation (OM) strategy can automatically contour the prostate gland with high accuracy incorporating interobserver variability for radiotherapy treatment planning.
Automatic Segmentation of Target Structures for Total Marrow and Lymphoid Irradiation in Bone Marrow Transplantation.	10.1109/EMBC48229.2022.9871824	2022-09-11	The use of total marrow and lymphoid irradiation (TMLI) as part of conditioning regimens for bone marrow transplantation is trending due to its advantages in disease control and low toxicity. Accurate contouring of target structures such as bone and lymph nodes plays an important role in irradiation planning. However, this process is often time-consuming and prone to inter-observer variation. Rec…	https://ieeexplore.ieee.org/document/9871824/	@inproceedings{Shi_2022, doi = {10.1109/embc48229.2022.9871824}, url = {https://doi.org/10.1109%2Fembc48229.2022.9871824}, year = 2022, month = {jul}, publisher = {{IEEE}}, author = {Jun Shi and Zhaohui Wang and Hongyu Kan and Minfan Zhao and Xudong Xue and Bing Yan and Hong An and Jianjun Shen and Joseph Bartlett and Wenqi Lu and Jinming Duan}, title = {Automatic Segmentation of Target Structure…	No.	The paper does not mention a specific number of patients used in the study.	The paper does not mention which type(s) of images were used in the study.	The paper doesn't provide this information.	The paper is about organ segmentation.	Yes. The paper proposed a novel segmentation method called DE-Net, which is a dual-encoder U-shaped model that combines convolutional neural networks (CNNs) and vision transformers to achieve both local and global context modeling.	I don't know.	The paper does not mention if the data was made public or not.	The proposed DE-Net model, which combines parallel CNNs and vision transformers, achieves state-of-the-art results in lymph node segmentation for total marrow and lymphoid irradiation, enabling fast semi-automatic radiotherapy planning.
A deep learning-based self-adapting ensemble method for segmentation in gynecological brachytherapy.	10.1186/s13014-022-02121-3 10.1111/IGC.0b013e3181b62e73 10.1016/j.ijrobp.2013.11.011 10.1016/j.brachy.2018.11.009 10.1200/JCO.2006.09.4532 10.1016/j.brachy.2014.01.004 10.1088/1361-6560/aa637e 10.1016/j.brachy.2018.10.003 10.1186/s13014-018-1033-y 10.1120/jacmp.v17i3.6110 10.1016/S0167-8140(02)00373-0 10.21873/invivo.11995 10.1016/j.brachy.2020.01.002 10.1002/mp.14898 10.1016/j.media.2019.04.002 …	2022-09-06	Fast and accurate outlining of the organs at risk (OARs) and high-risk clinical tumor volume (HRCTV) is especially important in high-dose-rate brachytherapy due to the highly time-intensive online treatment planning process and the high dose gradient around the HRCTV. This study aims to apply a self-configured ensemble method for fast and reproducible auto-segmentation of OARs and HRCTVs in gynec…			No	207 patients were used in the training dataset and 30 in the testing dataset, so a total of 237 patients were used in the study.	CT images were used in the study.	The paper used images from gynecological cancer. Therefore, it used images from a single organ. So, the answer is 'No'.	Both.	The paper proposed the use of nnU-Net, an automatic deep learning architecture based on U-Net, for the segmentation of OARs and HRCTV.	The paper does not provide information about whether the code was made public or not.	The paper does not provide information on whether the data was made public or not.	The paper shows the superiority of the self-configured ensemble method nnU-Net, particularly the 3D-Cascade architecture, in segmenting organs at risk and high-risk clinical tumor volume in gynecological cancer cases for high-dose-rate brachytherapy.
Strategies for tackling the class imbalance problem of oropharyngeal primary tumor segmentation on magnetic resonance imaging.	10.1016/j.phro.2022.08.005 10.1002/cncr.21084 10.1016/j.radonc.2014.03.024 10.1002/mp.13264 10.1016/j.phro.2020.11.002 10.3389/fonc.2019.00977 10.1016/j.compbiomed.2018.05.018 10.1002/mp.14320 10.1016/j.phro.2020.06.006 10.1016/j.phro.2021.06.005 10.1016/j.ctro.2021.10.003 10.51130/graphicon-2020-2-4-19 10.1109/ICCV.2017.324 10.1016/j.compmedimag.2021.102026 10.1007/978-3-319-67558-9_28 10.1109/i…	2022-08-30	Contouring oropharyngeal primary tumors in radiotherapy is currently done manually which is time-consuming. Autocontouring techniques based on deep learning methods are a desirable alternative, but these methods can render suboptimal results when the structure to segment is considerably smaller than the rest of the image. The purpose of this work was to investigate different strategies to tackle …			No.	230.	The study used magnetic resonance imaging (MRI) sequences: T1-weighted, T2-weighted, 3D T1-weighted after gadolinium injection.	The paper used images from a single organ, the oropharynx.	The paper is specifically about tumor segmentation.	No.	The paper does not provide any information about whether the code was made public or not.	It is not clear from the abstract whether the data was made public or not.	The two-stage approach outperformed the end-to-end 3D U-Net for automatic segmentation with deep learning in oropharyngeal primary tumors in radiotherapy.
Deep learning-based segmentation in prostate radiation therapy using Monte Carlo simulated cone-beam computed tomography.	10.1002/mp.15946	2022-08-25	Segmenting organs in cone-beam CT (CBCT) images would allow to adapt the radiotherapy based on the organ deformations that may occur between treatment fractions. However, this is a difficult task because of the relative lack of contrast in CBCT images, leading to high inter-observer variability. Deformable image registration (DIR) and deep-learning based automatic segmentation approaches have sho…	https://onlinelibrary.wiley.com/doi/10.1002/mp.15946	@article{Abbani_2022, doi = {10.1002/mp.15946}, url = {https://doi.org/10.1002%2Fmp.15946}, year = 2022, month = {aug}, publisher = {Wiley}, volume = {49}, number = {11}, pages = {6930--6944}, author = {Nelly Abbani and Thomas Baudier and Simon Rit and Francesca di Franco and Franklin Okoli and Vincent Jaouen and Florian Tilquin and Anaïs Barateau and Antoine Simon and Renaud de Crevoisier and Ju…	No.	The paper did not specify the number of patients used in the study.	CBCT images were used in the study.	Yes. The paper mentions segmented CT images of multiple organs (bladder, rectum, and prostate) from different datasets, as well as real CBCT images from one hospital and pseudo-CBCT images generated using Monte Carlo simulation.	The paper is about organ segmentation.	The paper did not propose a novel segmentation method or deep learning architecture. Instead, they proposed an alternative approach by training a CNN using an existing deep-learning based segmentation tool called nnU-Net.	The paper does not mention whether the code was made public.	The paper doesn't provide information on whether the data was made public or not.	This paper proposes to use simulated cone-beam CT images to train a convolutional neural network for automatic segmentation of organs, avoiding the need for manual delineations on real CBCT images.
Validation of an established deep learning auto-segmentation tool for cardiac substructures in 4D radiotherapy planning scans.	10.1016/j.phro.2022.07.003 10.1016/j.radonc.2019.06.032 10.1016/j.radonc.2019.05.011 10.1016/j.ijrobp.2021.09.020 10.1016/j.radonc.2016.09.009 10.1016/j.radonc.2014.03.019 10.1016/j.mri.2012.06.010.QIN 10.1016/j.phro.2020.10.001 10.1016/j.radonc.2021.03.030 10.1016/j.jacc.2019.03.500 10.1016/j.jtho.2016.09.134 10.1016/j.radonc.2021.10.016 10.1016/j.ejca.2017.07.053 10.1016/j.ijrobp.2020.06.031 10…	2022-08-10	Emerging data suggest that dose-sparing several key cardiac regions is prognostically beneficial in lung cancer radiotherapy. The cardiac substructures are challenging to contour due to their complex geometry, poor soft tissue definition on computed tomography (CT) and cardiorespiratory motion artefact. A neural network was previously trained to generate the cardiac substructures using three-dime…			No	n=20 patients were used in the study.	The study used CT scans.	The paper did not specify whether images from multiple sources or multiple organs were used.	Organ segmentation.	The paper did not propose a novel segmentation method or deep learning architecture.	The paper does not mention whether the code was made public or not.	The paper does not mention whether the data was made public or not.	The paper shows that a previously trained deep learning tool for automatic segmentation of cardiac substructures can also perform well on average intensity projections from four-dimensional CT scans, making it suitable for routine clinical use in radiotherapy planning.
Automated Lung Cancer Segmentation Using a PET and CT Dual-Modality Deep Learning Neural Network.	10.1016/j.ijrobp.2022.07.2312	2022-08-08	To develop an automated lung tumor segmentation method for radiation therapy planning based on deep learning and dual-modality positron emission tomography (PET) and computed tomography (CT) images. A 3-dimensional (3D) convolutional neural network using inputs from diagnostic PETs and simulation CTs was constructed with 2 parallel convolution paths for independent feature extraction at multiple …	https://redjournal.org/retrieve/pii/S036030162203067X	@article{Wang_2023, doi = {10.1016/j.ijrobp.2022.07.2312}, url = {https://doi.org/10.1016%2Fj.ijrobp.2022.07.2312}, year = 2023, month = {feb}, publisher = {Elsevier {BV}}, volume = {115}, number = {2}, pages = {529--539}, author = {Siqiu Wang and Rebecca Mahon and Elisabeth Weiss and Nuzhat Jan and Ross James Taylor and Philip Reed McDonagh and Bridget Quinn and Lulin Yuan}, title = {Automated L…	No.	290 patients were used in the study.	The study used dual-modality positron emission tomography (PET) and computed tomography (CT) images.	The paper only mentions the use of dual-modality positron emission tomography (PET) and computed tomography (CT) images. So the paper used images from two modalities. Answer: Yes.	The paper is about tumor segmentation in lung cancer patients. Therefore, the answer is Tumor.	Yes.	The information about whether or not the code was made public is not mentioned in the abstract.	The paper does not provide information on whether the data was made public or not.	The paper describes the development of an automated lung tumor segmentation method using deep learning and dual-modality PET-CT images that was highly accurate and clinically acceptable on physician review.
TG-Net: Combining transformer and GAN for nasopharyngeal carcinoma tumor segmentation based on total-body uEXPLORER PET/CT scanner.	10.1016/j.compbiomed.2022.105869	2022-07-30	Nasopharyngeal carcinoma (NPC) is a malignant tumor, and the main treatment is radiotherapy. Accurate delineation of the target tumor is essential for radiotherapy of NPC. NPC tumors are small in size and vary widely in shape and structure, making it a time-consuming and laborious task for even experienced radiologists to manually outline tumors. However, the segmentation performance of current d…	https://www.sciencedirect.com/science/article/pii/S0010482522006229?via%3Dihub	@article{Huang_2022, doi = {10.1016/j.compbiomed.2022.105869}, url = {https://doi.org/10.1016%2Fj.compbiomed.2022.105869}, year = 2022, month = {sep}, publisher = {Elsevier {BV}}, volume = {148}, pages = {105869}, author = {Zhengyong Huang and Si Tang and Zixiang Chen and Guoshuai Wang and Hao Shen and Yun Zhou and Haining Wang and Wei Fan and Dong Liang and Yingying Hu and Zhanli Hu}, title = {{…	No.	The paper does not mention the number of patients used in the study. Therefore, I don't know the answer.	The study used CT, PET, and parametric images (Ki images).	The paper used images from multiple sources (CT, PET) and Ki images, which is a parametric image, for the segmentation of nasopharyngeal carcinoma. So, the answer is Yes.	The paper is about tumor segmentation.	Yes.	The paper does not provide any information if the code was made public or not.	The paper does not mention whether the data was made public or not.	The paper proposes a segmentation method using a generative adversarial network with a modified UNet integrated with a Transformer as the generator (TG-Net) to achieve automatic segmentation of nasopharyngeal carcinoma on combined CT-PET-Ki images, with good performance demonstrated.
Clinical Validation of a Deep-Learning Segmentation Software in Head and Neck: An Early Analysis in a Developing Radiation Oncology Center.	10.3390/ijerph19159057 10.1002/pon.5830 10.6004/jnccn.2020.0031 10.2147/CMAR.S115761 10.1016/j.annonc.2020.07.011 10.1002/1878-0261.12751 10.1002/hed.25531 10.1200/JCO.2007.11.5501 10.1186/1748-717X-7-32 10.1016/j.radonc.2005.04.010 10.3389/fonc.2021.761393 10.1016/j.radonc.2015.07.041 10.1016/j.ejmp.2021.05.010 10.5114/jcb.2020.100384 10.1016/j.radonc.2020.10.018 10.1016/j.phro.2020.11.002 10.10…	2022-07-29	Organs at risk (OARs) delineation is a crucial step of radiotherapy (RT) treatment planning workflow. Time-consuming and inter-observer variability are main issues in manual OAR delineation, mainly in the head and neck (H & N) district. Deep-learning based auto-segmentation is a promising strategy to improve OARs contouring in radiotherapy departments. A comparison of deep-learning-generated auto…			No.	The number of patients used in the study is not mentioned in the abstract.	Planning computed tomography (CT) scans of patients undergoing RT treatments for H&N cancers were considered in the study.	The paper used images from a single source and focused on a single organ district, namely the head and neck.	Organ.	No.	It is not specified in the abstract whether the code was made public or not.	The paper does not mention whether the data was made public or not.	The paper demonstrates that deep-learning auto-segmentation can provide acceptable H&N OAR delineations, which could be useful to optimize workload and resources in radiotherapy departments.
Fully automated segmentation of clinical target volume in cervical cancer from magnetic resonance imaging with convolutional neural network.	10.1002/acm2.13725 10.5114/jcb.2018.75595 10.1016/j.radonc.2010.10.004 10.1148/radiol.12120315 10.1102/1470-7330.2004.0054 10.1016/j.radonc.2015.10.007 10.1016/j.ijrobp.2009.10.075 10.1016/j.radonc.2008.10.023 10.1016/j.artmed.2015.04.006 10.1088/0031-9155/54/23/007 10.1109/TMI.2009.2016560 10.1109/TMI.2012.2186976 10.1016/j.cviu.2012.12.006 10.1002/mp.12602 10.1016/j.media.2021.102101 10.3389/fo…	2022-07-28	Contouring clinical target volume (CTV) from medical images is an essential step for radiotherapy (RT) planning. Magnetic resonance imaging (MRI) is used as a standard imaging modality for CTV segmentation in cervical cancer due to its superior soft-tissue contrast. However, the delineation of CTV is challenging as CTV contains microscopic extensions that are not clearly visible even in MR images…			No.	125.	MRI images were used in the study.	The paper explicitly mentions that the testing dataset consisted of 30 MRI scans obtained from 30 cervical cancer patients. Therefore, the paper used images from a single organ for this study. So, the answer is No.	Organ Segmentation.	Yes, the paper proposed a fully automated deep learning-based method for segmenting CTV from MR images.	The paper does not mention if the code was made public or not.	The paper does not provide information on whether the data was made public or not.	The paper presents a fully automated deep learning-based method for accurate and reproducible segmentation of clinical target volume (CTV) from magnetic resonance imaging (MRI) scans that has potential to assist radiation oncologists in alleviating the burden of tedious contouring for radiotherapy (RT) planning in cervical cancer.
Impact of Denoising on Deep-Learning-Based Automatic Segmentation Framework for Breast Cancer Radiotherapy Planning.	10.3390/cancers14153581 10.1016/j.radonc.2019.03.004 10.3857/roj.2019.00038 10.1186/1748-717X-6-110 10.1118/1.4945021 10.1186/1748-717X-8-154 10.1002/mp.13147 10.3390/diagnostics10110959 10.3390/cancers14112676 10.3390/cancers13040702 10.3390/cancers14102555 10.3390/app11020782 10.3389/fonc.2021.717039 10.1002/mp.15237 10.1016/j.ijrobp.2019.02.040 10.1016/j.radonc.2019.05.010 10.1016/j.phro.2019.…	2022-07-28	Objective: This study aimed to investigate the segmentation accuracy of organs at risk (OARs) when denoised computed tomography (CT) images are used as input data for a deep-learning-based auto-segmentation framework. Methods: We used non-contrast enhanced planning CT scans from 40 patients with breast cancer. The heart, lungs, esophagus, spinal cord, and liver were manually delineated by two exp…			No.	40.	Non-contrast enhanced planning CT scans were used in the study.	The paper used images from a single source (breast cancer patients) and multiple organs (heart, lungs, esophagus, spinal cord, and liver). So, the answer is Yes.	The paper is about organ segmentation.	No.	The information whether the code is made public or not is not mentioned in the abstract.	The paper does not mention whether the data was made public or not.	The paper investigated the segmentation accuracy of organs at risk (OARs) using denoised computed tomography (CT) images as input data for a deep-learning-based auto-segmentation framework, which showed satisfactory performance in automatic liver segmentation from non-contrast enhanced CT scans.
Deep learning for brain metastasis detection and segmentation in longitudinal MRI data.	10.1002/mp.15863	2022-07-15	Brain metastases (BM) occur frequently in patients with metastatic cancer. Early and accurate detection of BM is essential for treatment planning and prognosis in radiation therapy. Due to their tiny sizes and relatively low contrast, small BM are very difficult to detect manually. With the recent development of deep learning technologies, several res earchers have reported promising results in a…	https://onlinelibrary.wiley.com/doi/10.1002/mp.15863	@article{Huang_2022, doi = {10.1002/mp.15863}, url = {https://doi.org/10.1002%2Fmp.15863}, year = 2022, month = {jul}, publisher = {Wiley}, volume = {49}, number = {9}, pages = {5773--5786}, author = {Yixing Huang and Christoph Bert and Philipp Sommer and Benjamin Frey and Udo Gaipl and Luitpold V. Distel and Thomas Weissmann and Michael Uder and Manuel A. Schmidt and Arnd Dörfler and Andreas Mai…	No.	The paper does not explicitly state the number of patients used in the study.	The paper does not specify the type of images used.	The paper does not provide information about the sources or organs of the images used. Therefore, I don't know whether the paper used images from multiple sources or multiple organs.	The paper is about tumor segmentation, specifically the segmentation of brain metastases.	No. The paper did not propose a novel segmentation method or deep learning architecture, rather it proposed modifications to an existing deep learning architecture to improve its performance in segmentation.	The paper does not provide information on whether the code was made public or not.	The paper does not provide information on whether the data was made public or not.	The paper proposes a new deep learning method with improved sensitivity and specificity for automatic segmentation of brain metastasis in radiotherapy.
Clinical evaluation of deep learning-based clinical target volume three-channel auto-segmentation algorithm for adaptive radiotherapy in cervical cancer.	10.1186/s12880-022-00851-0 10.3322/caac.21492 10.3322/caac.21338 10.6004/jnccn.2019.0001 10.1016/S0167-8140(03)00197-X 10.1016/j.clon.2013.11.031 10.1016/j.ijrobp.2012.07.1142 10.1016/j.ctro.2018.07.006 10.1016/j.ijrobp.2008.10.034 10.1016/j.radonc.2012.02.010 10.1016/j.ijrobp.2009.09.062 10.1016/j.ijrobp.2009.06.012 10.1016/j.semradonc.2019.02.001 10.1148/radiol.2019182012 10.3389/fonc.2017.0031…	2022-07-10	Accurate contouring of the clinical target volume (CTV) is a key element of radiotherapy in cervical cancer. We validated a novel deep learning (DL)-based auto-segmentation algorithm for CTVs in cervical cancer called the three-channel adaptive auto-segmentation network (TCAS). A total of 107 cases were collected and contoured by senior radiation oncologists (ROs). Each case consisted of the foll…			No.	107.	Contrast-enhanced CT scans were used in the study.	The paper did not mention if the images used were from multiple sources or multiple organs.	The paper is about clinical target volume (CTV) segmentation, which can include both the organ and the tumor. So, the answer is Both.	Yes. The paper validated a novel deep learning-based auto-segmentation algorithm for CTVs in cervical cancer called the three-channel adaptive auto-segmentation network (TCAS).	The paper does not mention if the code was made public.	The paper does not mention whether the data was made public or not.	The paper validates a deep learning-based auto-segmentation algorithm, called TCAS, for clinical target volume (CTV) contouring in cervical cancer and shows that it achieves comparable accuracy to manual delineation and is significantly better than direct registration.
A Deep Attention-based U-Net for Airways Segmentation in Computed Tomography Images.	10.2174/1573405618666220630151409	2022-07-06	Airway segmentation is a way to quantify the diagnosis of pulmonary diseases, including chronic obstructive problems and bronchiectasis. Manual analysis by radiologists is a challenging task due to the complex airway structure. Additionally, tree-like patterns, varied shapes, sizes, and intensity make the manual airway segmentation task more complex. Deeper airways are even more difficult to segm…	https://www.eurekaselect.com/206542/article	@article{Londhe_2023, doi = {10.2174/1573405618666220630151409}, url = {https://doi.org/10.2174%2F1573405618666220630151409}, year = 2023, month = {apr}, publisher = {Bentham Science Publishers Ltd.}, volume = {19}, number = {4}, pages = {361--372}, author = {Narendra Digambar Londhe and Anita Khanna and Shubhrata Gupta}, title = {A Deep Attention-based U-Net for Airways Segmentation in Computed …	No.	The paper does not mention the number of patients used in the study.	The paper does not specify the type of images used in the study.	The paper used two datasets, VESSEL12 and EXACT09, which were both used for airway segmentation and contain data from lung CT scans. So, the paper used images from multiple sources but from the same organ. Therefore, the answer is Yes.	The paper is about organ segmentation of airways in the lung region.	Yes. The paper proposed a convolutional neural network based on deep U-Net architecture and employed an attention block technique for airway segmentation.	The paper doesn't contain information about whether the code was made public or not.	It is not mentioned in the abstract whether the data was made public or not.	The paper proposes a deep learning model based on deep U-Net architecture with an attention block technique for airway segmentation, which achieves competitive results and improves performance while saving time.
Auto-detection and segmentation of involved lymph nodes in HPV-associated oropharyngeal cancer using a convolutional deep learning neural network.	10.1016/j.ctro.2022.06.007 10.1007/978-3-030-98253-9_11	2022-07-06	Segmentation of involved lymph nodes on head and neck computed tomography (HN-CT) scans is necessary for the radiotherapy planning of early-stage human papilloma virus (HPV) associated oropharynx cancers (OPC). We aimed to train a deep learning convolutional neural network (DL-CNN) to segment involved lymph nodes on HN-CT scans. Ground-truth segmentation of involved nodes was performed on pre-sur…			No.	90.	The images used in the study were head and neck computed tomography (HN-CT) scans.	The paper only mentions the use of head and neck computed tomography (HN-CT) scans, without indicating the use of images from multiple sources or organs. So, the answer is No.	The paper is about lymph node segmentation. Therefore, it is considered Organ segmentation.	The paper proposed a deep learning architecture for lymph node segmentation on head and neck CT scans.	The paper does not provide any information about whether the code was made public or not.	It is not stated in the abstract whether the data was made public or not.	The paper demonstrates the successful automation of lymph node segmentation on head and neck CT scans for radiotherapy planning of HPV-associated oropharynx cancers using a deep learning convolutional neural network.
Pelvic U-Net: multi-label semantic segmentation of pelvic organs at risk for radiation therapy anal cancer patients using a deeply supervised shuffle attention convolutional neural network.	10.1186/s13014-022-02088-1 10.1016/j.radonc.2019.04.006 10.1186/s13014-020-01677-2 10.1016/j.jmir.2016.11.003 10.1016/S0167-8140(98)00021-8 10.3389/fonc.2016.00178 10.1109/TPAMI.2016.2644615 10.3389/fonc.2019.00977 10.1186/s13014-021-01771-z 10.1016/j.phro.2019.11.006 10.1111/1754-9485.13286 10.1007/s11548-019-01922-4 10.1186/s13014-019-1392-z 10.1016/j.prro.2020.05.013 10.1016/j.radonc.2017.11.0…	2022-06-29	Delineation of organs at risk (OAR) for anal cancer radiation therapy treatment planning is a manual and time-consuming process. Deep learning-based methods can accelerate and partially automate this task. The aim of this study was to develop and evaluate a deep learning model for automated and improved segmentations of OAR in the pelvic region. A 3D, deeply supervised U-Net architecture with shu…			No.	143 patients were used in the study.	CT images were used in the study.	The paper used CT volumes to segment organs at risk in the pelvic region. So, the paper used images from a single source of the pelvic region.	The paper is about organ segmentation.	Yes. The paper proposed a novel deep learning architecture, called Pelvic U-Net, for segmenting organs at risk in the pelvic region.	The paper does not mention whether the code was made public or not.	The paper does not mention if the data was made public.	The paper describes the development and evaluation of a deep learning model, Pelvic U-Net, which can automate and improve the segmentation of organs at risk (OAR) in the pelvic region for anal cancer radiation therapy treatment planning.
A Prior Knowledge-Guided, Deep Learning-Based Semiautomatic Segmentation for Complex Anatomy on Magnetic Resonance Imaging.	10.1016/j.ijrobp.2022.05.039	2022-06-07	Despite recent substantial improvement in autosegmentation using deep learning (DL) methods, labor-intensive and time-consuming slice-by-slice manual editing is often needed, particularly for complex anatomy (eg, abdominal organs). This work aimed to develop a fast, prior knowledge-guided DL semiautomatic segmentation (DL-SAS) method for complex structures on abdominal magnetic resonance imaging …	https://redjournal.org/retrieve/pii/S0360301622005430	@article{Zhang_2022, doi = {10.1016/j.ijrobp.2022.05.039}, url = {https://doi.org/10.1016%2Fj.ijrobp.2022.05.039}, year = 2022, month = {oct}, publisher = {Elsevier {BV}}, volume = {114}, number = {2}, pages = {349--359}, author = {Ying Zhang and Ying Liang and Jie Ding and Asma Amjad and Eric Paulson and Ergun Ahunbay and William A. Hall and Beth Erickson and X. Allen Li}, title = {A Prior Knowl…	No.	75.	MRI images were used in this study.	The paper used abdominal magnetic resonance imaging (MRI) scans collected from 75 patients. So, the paper used images from multiple sources.	The paper is about organ segmentation.	Yes.	It is not mentioned in the abstract whether the code was made public or not.	The paper does not mention whether the data was made public or not.	The paper presents a fast and accurate deep learning semiautomatic segmentation method for complex abdominal structures on MRI scans, which outperforms three common autocontouring methods and can be used for online adaptive radiation therapy.
Deep Learning for Per-Fraction Automatic Segmentation of Gross Tumor Volume (GTV) and Organs at Risk (OARs) in Adaptive Radiotherapy of Cervical Cancer.	10.3389/fonc.2022.854349 10.1259/bjr.20180670 10.1016/j.clon.2018.08.001 10.1002/mp.14023 10.1016/j.ijrobp.2015.12.003 10.1016/j.radonc.2017.11.032 10.1002/cam4.2100 10.1016/j.clon.2014.03.007 10.1016/j.adro.2018.08.005 10.1016/j.adro.2018.10.003 10.7759/cureus.2360 10.1016/j.radonc.2010.11.015 10.1016/j.ijrobp.2003.09.060 10.1016/j.rpor.2012.07.005 10.1016/j.radonc.2016.05.014 10.7759/cureus.257…	2022-06-07	MRI-guided online adaptive radiotherapy (MRI-g-OART) improves target coverage and organs-at-risk (OARs) sparing in radiation therapy (RT). For patients with locally advanced cervical cancer (LACC) undergoing RT, changes in bladder and rectal filling contribute to large inter-fraction target volume motion. We hypothesized that deep learning (DL) convolutional neural networks (CNN) can be trained t…			No.	Fifteen patients were analyzed in the study.	The study utilized MRI scans.	The paper used images from multiple sources, specifically planning and daily treatment fraction setup (RT-Fr) MRIs from LACC patients. So, the answer is Yes.	Both. The paper is about automatic segmentation of gross tumor volume (GTV) and organs-at-risk (OARs).	The paper did not propose a novel segmentation method or deep learning architecture.	The paper does not mention whether the code was made public or not.	The paper does not mention whether the data was made public or not.	The study trained a deep learning convolutional neural network (CNN) to accurately segment gross tumor volume (GTV) and organs-at-risk (OARs) in magnetic resonance imaging (MRI) scans of patients with locally advanced cervical cancer (LACC) undergoing MRI-guided online adaptive radiotherapy (MRI-g-OART), demonstrating potential for improving workflow efficiency in OART.
Tackling the class imbalance problem of deep learning-based head and neck organ segmentation.	10.1007/s11548-022-02649-5 10.3322/caac.21660 10.1002/mp.14320 10.1007/s11548-019-01922-4 10.1038/s41592-020-01008-z 10.1109/TMI.2020.3046692 10.1016/j.media.2020.101831 10.1002/mp.12197 10.1007/978-3-319-24574-4_28 10.1007/978-3-319-67558-9\_28 10.1002/mp.13300 10.1200/JCO.2013.53.5633 10.1007/s11548-020-02175-2	2022-05-17	The segmentation of organs at risk (OAR) is a required precondition for the cancer treatment with image- guided radiation therapy. The automation of the segmentation task is therefore of high clinical relevance. Deep learning (DL)-based medical image segmentation is currently the most successful approach, but suffers from the over-presence of the background class and the anatomically given organ …			No.	The paper does not provide information on the number of patients used in the study.	The paper does not specify the type of images used in the study.	The paper used images from multiple organs as it mentions the segmentation of seven organs in the head and neck area. So the answer is Yes.	The paper is about organ segmentation.	No. The paper did not propose a novel segmentation method or deep learning architecture.	The paper does not provide information on whether the code was made public.	The paper does not provide any information on whether the data was made public.	The paper introduces a method to improve automatic segmentation of organs at risk in radiotherapy by optimizing patch size and using a class adaptive Dice loss.
Autosegmentation based on different-sized training datasets of consistently-curated volumes and impact on rectal contours in prostate cancer radiation therapy.	10.1016/j.phro.2022.04.007 10.1016/j.ijrobp.2009.09.040 10.1111/1754-9485.12884 10.1111/1754-9485.12025 10.1002/mp.12748 10.1016/j.radonc.2010.11.017 10.1186/1748-717X-6-110 10.3390/diagnostics10110959 10.1186/1748-717X-7-160 10.1118/1.4871620 10.1016/j.phro.2019.12.001 10.1016/j.radonc.2019.10.019 10.1088/1361-6560/aaf11c 10.2196/26151 10.1016/j.phro.2019.08.006 10.1016/j.radonc.2018.01.014 10.1…	2022-05-17	Autosegmentation techniques are emerging as time-saving means for radiation therapy (RT) contouring, but the understanding of their performance on different datasets is limited. The aim of this study was to determine agreement between rectal volumes by an existing autosegmentation algorithm and manually-delineated rectal volumes in prostate cancer RT. We also investigated contour quality by diffe…			No.	624.	The paper doesn't mention the type of images used in the study.	The paper did not mention any image sources or different organs.	Organ segmentation.	The paper did not propose a novel segmentation method or deep learning architecture.	The paper does not mention whether the code was made public or not.	It is not mentioned in the abstract whether the data was made public or not.	The study found that using small single-institutional radiotherapy datasets with consistently-defined rectal volumes when training autosegmentation algorithms created contours of similar quality as the same algorithm trained on large multi-institutional datasets.
Machine learning-based detection of aberrant deep learning segmentations of target and organs at risk for prostate radiotherapy using a secondary segmentation algorithm.	10.1088/1361-6560/ac6fad	2022-05-14	. Objective.. The output of a deep learning (DL) auto-segmentation application should be reviewed, corrected if needed and approved before being used clinically. This verification procedure is labour-intensive, time-consuming and user-dependent, which potentially leads to significant errors with impact on the overall treatment quality. Additionally, when the time needed to correct auto-segmentati…	https://iopscience.iop.org/article/10.1088/1361-6560/ac6fad	@article{Claessens_2022, doi = {10.1088/1361-6560/ac6fad}, url = {https://doi.org/10.1088%2F1361-6560%2Fac6fad}, year = 2022, month = {may}, publisher = {{IOP} Publishing}, volume = {67}, number = {11}, pages = {115014}, author = {Michaël Claessens and Verdi Vanreusel and Geert De Kerf and Isabelle Mollaert and Fredrik Löfman and Mark J Gooding and Charlotte Brouwer and Piet Dirix and Dirk Verell…	No.	48 patients.	CT images were used in the study.	The paper used images from multiple organs.	Organ segmentation.	No.	The paper does not mention anything about the code being made public or not.	The paper does not mention if the data was made public.	The paper introduces an automated quality assurance framework that uses machine learning classification to detect aberrant auto-segmentations and improve efficiency in the radiotherapy contouring workflow.
Transfer Learning-Based Autosegmentation of Primary Tumor Volumes of Glioblastomas Using Preoperative MRI for Radiotherapy Treatment.	10.3389/fonc.2022.856346 10.1093/neuonc/noy131 10.1016/0167-8140(92)90018-P 10.1038/s41598-021-90428-8 10.48550/arXiv.1611.04534 10.1016/j.media.2016.05.004 10.3390/jimaging7040066 10.1109/TMI.2016.2528162 10.48550/arXiv.1611.04534 10.1007/978-3-030-46640-4_20 10.1038/s41592-020-01008-z 10.1007/978-3-319-24574-4_28 10.48550/arXiv.1608.04117 10.1109/3DV.2016.79 10.1007/978-3-319-46723-8_49 10.4855…	2022-05-03	Glioblastoma is the most common primary malignant brain tumor in adults and can be treated with radiation therapy. However, tumor target contouring for head radiation therapy is labor-intensive and highly dependent on the experience of the radiation oncologist. Recently, autosegmentation of the tumor target has been playing an increasingly important role in the development of radiotherapy plans. …			No.	20.	MRI images were used in the study.	The paper only mentions the preoperative MRI data of 20 patients with glioblastomas from the same department, so the images were from a single source/organ. Therefore, the answer is "No".	The paper is about tumor segmentation.	The paper proposed a deep learning model for autosegmentation, but it did not propose a novel segmentation method or deep learning architecture.	The paper does not mention anything about making the code public or open-source.	The paper does not mention if the data was made public or not.	The paper presents a deep learning model, developed with semisupervised transfer learning and trained on a limited dataset, that improves the accuracy of autosegmenting glioblastomas in radiotherapy treatment planning.
Artificial Intelligence Radiotherapy Planning: Automatic Segmentation of Human Organs in CT Images Based on a Modified Convolutional Neural Network.	10.3389/fpubh.2022.813135 10.1007/s11554-017-0717-0 10.3389/fnins.2018.00818 10.1016/j.jocs.2018.07.003 10.1088/1361-6560/ab0b64 10.3322/caac.21552 10.3389/fonc.2016.00149 10.1002/mp.12045 10.1002/mp.12930 10.1016/j.compbiomed.2018.05.018 10.1002/mp.12831 10.1088/1361-6560/aa7731 10.1088/1742-6596/1172/1/012016 10.1088/1361-6560/aacdd4 10.1038/s41591-018-0335-9 10.1016/j.ijrobp.2017.04.021 10.101…	2022-05-03	Precise segmentation of human organs and anatomic structures (especially organs at risk, OARs) is the basis and prerequisite for the treatment planning of radiation therapy. In order to ensure rapid and accurate design of radiotherapy treatment planning, an automatic organ segmentation technique was investigated based on deep learning convolutional neural network. A deep learning convolutional ne…			No.	329.	CT images were used in the study.	The paper used images from multiple sources and multiple organs.	The paper is about organ segmentation.	The paper modified and developed a deep learning convolutional neural network algorithm called BCDU-Net, so it did not propose a completely novel method.	It is not mentioned in the abstract whether the code was made public or not.	It is not mentioned in the abstract whether the data was made public or not.	The paper presents a modified deep neural network algorithm called BCDU-Net that can accurately and efficiently segment human organs in CT images, making it a useful tool for radiotherapy treatment planning.
Registration-guided deep learning image segmentation for cone beam CT-based online adaptive radiotherapy.	10.1002/mp.15677	2022-04-24	Adaptive radiotherapy (ART), especially online ART, effectively accounts for positioning errors and anatomical changes. One key component of online ART process is accurately and efficiently delineating organs at risk (OARs) and targets on online images, such as cone beam computed tomography (CBCT). Direct application of deep learning (DL)-based segmentation to CBCT images suffered from issues suc…	https://onlinelibrary.wiley.com/doi/10.1002/mp.15677	@article{Ma_2022, doi = {10.1002/mp.15677}, url = {https://doi.org/10.1002%2Fmp.15677}, year = 2022, month = {may}, publisher = {Wiley}, volume = {49}, number = {8}, pages = {5304--5316}, author = {Lin Ma and Weicheng Chi and Howard E. Morgan and Mu-Han Lin and Mingli Chen and David Sher and Dominic Moon and Dat T. Vo and Vladimir Avkshtol and Weiguo Lu and Xuejun Gu}, title = {Registration-guide…	No.	The paper does not mention the number of patients used in the study.	Cone beam computed tomography (CBCT) images were used in the study.	The paper used images from multiple organs.	The paper is about organ segmentation.	The paper proposes a novel segmentation framework that integrates image registration algorithms and DL segmentation models.	The paper does not mention whether the code was made public or not.	The paper does not explicitly state whether the data was made public or not.	The paper proposes a registration-guided DL segmentation framework that integrates image registration algorithms and DL segmentation models for accurate and efficient segmentation of organs at risk and targets on online images, achieving better segmentation accuracy and efficiency than baseline methods.
Clinical evaluation of a deep learning model for segmentation of target volumes in breast cancer radiotherapy.	10.1016/j.radonc.2022.04.015	2022-04-22	Precise segmentation of clinical target volumes (CTV) in breast cancer is indispensable for state-of-the art radiotherapy. Despite international guidelines, significant intra- and interobserver variability exists, negatively impacting treatment outcomes. The aim of this study is to evaluate the performance and efficiency of segmentation of CTVs in planning CT images of breast cancer patients usin…	https://thegreenjournal.com/retrieve/pii/S0167814022002213	@article{Buelens_2022, doi = {10.1016/j.radonc.2022.04.015}, url = {https://doi.org/10.1016%2Fj.radonc.2022.04.015}, year = 2022, month = {jun}, publisher = {Elsevier {BV}}, volume = {171}, pages = {84--90}, author = {P. Buelens and S. Willems and L. Vandewinckele and W. Crijns and F. Maes and C.G. Weltens}, title = {Clinical evaluation of a deep learning model for segmentation of target volumes …	No.	150 patients were used in the study.	Planning CT images of breast cancer patients were used in the study.	The paper did not specify whether it used images from multiple sources or multiple organs.	The paper is about organ segmentation, specifically clinical target volumes (CTV) in breast cancer patients.	Yes.	The paper does not mention anything about the code being made public or not, so I don't know.	It is not clear from the abstract whether the data was made public or not.	The paper shows that using a 3D convolutional neural network for the segmentation of clinical target volumes in breast cancer patients is feasible and efficient, and can improve guideline consistency.
Multiscale Local Enhancement Deep Convolutional Networks for the Automated 3D Segmentation of Gross Tumor Volumes in Nasopharyngeal Carcinoma: A Multi-Institutional Dataset Study.	10.3389/fonc.2022.827991 10.1016/S0140-6736(05)66698-6 10.1007/s00500-020-04708-y 10.1007/s10278-018-00173-0 10.3389/fonc.2017.00315 10.1016/j.jacr.2008.12.013 10.1016/j.ijrobp.2009.09.062 10.1016/j.ijrobp.2006.12.039 10.1016/j.ijrobp.2010.07.1044 10.1002/ijc.31023 10.1016/j.media.2015.06.012 10.1016/j.radonc.2009.08.013 10.1007/978-3-540-85990-1_52 10.1016/j.ijrobp.2010.07.009 10.1016/j.radonc.2…	2022-04-08	Accurate segmentation of gross target volume (GTV) from computed tomography (CT) images is a prerequisite in radiotherapy for nasopharyngeal carcinoma (NPC). However, this task is very challenging due to the low contrast at the boundary of the tumor and the great variety of sizes and morphologies of tumors between different stages. Meanwhile, the data source also seriously affect the results of s…			No.	257.	CT images were used in the study.	The paper did not use images from multiple organs, but it did use images from multiple institutions. So the answer is yes, the paper used images from multiple sources.	The paper is about tumor segmentation.	The paper proposed a novel segmentation algorithm that adopts cascaded multiscale local enhancement of convolutional neural networks (CNNs). So the answer is yes.	The paper doesn't provide information about whether the code was made public.	It is not specified in the abstract whether the data was made public.	The paper proposes a novel 3D automatic segmentation algorithm using cascaded multiscale local enhancement of convolutional neural networks for accurate segmentation of gross target volume (GTV) from CT images of nasopharyngeal carcinoma (NPC).
Segmenting Thoracic Cavities with Neoplastic Lesions: A Head-to-head Benchmark with Fully Convolutional Neural Networks.	10.1145/3459930.3469564	2022-03-26	Automatic segmentation of thoracic cavity structures in computer tomography (CT) is a key step for applications ranging from radiotherapy planning to imaging biomarker discovery with radiomics approaches. State-of-the-art segmentation can be provided by fully convolutional neural networks such as the U-Net or V-Net. However, there is a very limited body of work on a comparative analysis of the pe…		@inproceedings{Li_2021, doi = {10.1145/3459930.3469564}, url = {https://doi.org/10.1145%2F3459930.3469564}, year = 2021, month = {aug}, publisher = {{ACM}}, author = {Zhao Li and Rongbin Li and Kendall J. Kiser and Luca Giancardo and W. Jim Zheng}, title = {Segmenting thoracic cavities with neoplastic lesions}, booktitle = {Proceedings of the 12th {ACM} Conference on Bioinformatics, Computational…	No.	402.	CT images were used in the study.	The paper did not mention using images from multiple sources or multiple organs.	Both.	No.	It is not mentioned in the abstract whether the code was made public.	The paper does not explicitly say if the data was made public or not.	The paper evaluates four fully convolutional neural network architectures for automatic segmentation of thoracic cavity structures in chest CTs with significant neoplastic disease, and demonstrates that they can work very well for segmenting not only healthy lungs but also cancerous lesions, allowing for downstream analysis such as treatment planning and survival prediction.
Cascaded mutual enhancing networks for brain tumor subregion segmentation in multiparametric MRI.	10.1088/1361-6560/ac5ed8	2022-03-18	Accurate segmentation of glioma and its subregions plays an important role in radiotherapy treatment planning. Due to a very populated multiparameter magnetic resonance imaging image, manual segmentation tasks can be very time-consuming, meticulous, and prone to subjective errors. Here, we propose a novel deep learning framework based on mutual enhancing networks to automatically segment brain tu…	https://iopscience.iop.org/article/10.1088/1361-6560/ac5ed8	@article{Momin_2022, doi = {10.1088/1361-6560/ac5ed8}, url = {https://doi.org/10.1088%2F1361-6560%2Fac5ed8}, year = 2022, month = {apr}, publisher = {{IOP} Publishing}, volume = {67}, number = {8}, pages = {085015}, author = {Shadab Momin and Yang Lei and Zhen Tian and Justin Roper and Jolinta Lin and Shannon Kahn and Hui-Kuo Shu and Jeffrey Bradley and Tian Liu and Xiaofeng Yang}, title = {Casca…	No.	369.	MRI images were used in the study.	The paper does not mention the use of images from multiple sources or organs.	The paper is about brain tumor subregion segmentation. Therefore, the answer is Tumor.	The paper proposed a novel deep learning framework based on mutual enhancing networks to automatically segment brain tumor subregions. So, the answer is Yes.	The paper does not provide information regarding whether the code was made public or not.	I don't know.	The paper proposes a novel deep learning framework based on mutual enhancing networks to automatically segment brain tumor subregions with high accuracy, which outperforms other existing methods.
Deep learning-based auto segmentation using generative adversarial network on magnetic resonance images obtained for head and neck cancer patients.	10.1002/acm2.13579 10.1101/2020.12.19.20248376	2022-03-10	Adaptive radiotherapy requires auto-segmentation in patients with head and neck (HN) cancer. In the current study, we propose an auto-segmentation model using a generative adversarial network (GAN) on magnetic resonance (MR) images of HN cancer for MR-guided radiotherapy (MRgRT). In the current study, we used a dataset from the American Association of Physicists in Medicine MRI Auto-Contouring (R…			No.	The paper does not mention the number of patients used in the study.	Magnetic resonance (MR) images were used in the study.	The paper used images of a single region - the head and neck - from a particular dataset. However, multiple organs/structures were segmented within this region. So, the answer is not a simple yes or no, but you can say that the paper used images of a single region and segmented multiple organs/structures within it.	The paper is about organ segmentation.	Yes. The paper proposed an auto-segmentation model using a generative adversarial network (GAN) on magnetic resonance (MR) images of head and neck (HN) cancer for MR-guided radiotherapy (MRgRT).	The paper does not mention whether the code was made public or not.	Yes, the data was made public through the American Association of Physicists in Medicine MRI Auto-Contouring (RT-MAC) Grand Challenge 2019.	The paper proposes a generative adversarial network (GAN) and a fully convolutional network with a U-net for auto-segmentation of head and neck cancer patients to potentially improve the efficiency of MR-guided radiotherapy (MRgRT) treatment planning.
Systematic Clinical Evaluation of a Deep Learning Method for Medical Image Segmentation: Radiosurgery Application.	10.1109/JBHI.2022.3153394	2022-02-26	We systematically evaluate a Deep Learning model in a 3D medical image segmentation task. With our model, we address the flaws of manual segmentation: high inter-rater contouring variability and time consumption of the contouring process. The main extension over the existing evaluations is the careful and detailed analysis that could be further generalized on other medical image segmentation task…	https://ieeexplore.ieee.org/document/9721556/	@article{Shirokikh_2022, doi = {10.1109/jbhi.2022.3153394}, url = {https://doi.org/10.1109%2Fjbhi.2022.3153394}, year = 2022, month = {jul}, publisher = {Institute of Electrical and Electronics Engineers ({IEEE})}, volume = {26}, number = {7}, pages = {3037--3046}, author = {Boris Shirokikh and Alexandra Dalechina and Alexey Shevtsov and Egor Krivov and Valery Kostjuchenko and Amayak Durgaryan an…	No.	The paper does not provide the exact number of patients used in the study.	The type of images used in the study is not specified in the abstract.	The paper does not provide information on whether images were obtained from a single source or multiple sources or whether the images were obtained from multiple organs.	The paper does not specify if it's about organ segmentation or tumor segmentation.	The abstract of the paper does not mention whether the paper proposed a novel segmentation method or deep learning architecture. I would need to read the entire article to confirm.	The abstract does not provide information regarding the availability of code.	The paper doesn't mention whether the data was made public or not.	The paper presents a deep learning model that can significantly reduce inter-rater contouring variability and time consumption in medical image segmentation tasks.
Transfer learning for data-efficient abdominal muscle segmentation with convolutional neural networks.	10.1002/mp.15533	2022-02-17	Skeletal muscle segmentation is an important procedure for assessing sarcopenia, an emerging imaging biomarker of patient frailty. Data annotation remains the bottleneck for training deep learning auto-segmentation models. There is a need to define methodologies for applying models to different domains (e.g., anatomical regions or imaging modalities) without dramatically increasing data annotatio…	https://onlinelibrary.wiley.com/doi/10.1002/mp.15533	@article{McSweeney_2022, doi = {10.1002/mp.15533}, url = {https://doi.org/10.1002%2Fmp.15533}, year = 2022, month = {feb}, publisher = {Wiley}, volume = {49}, number = {5}, pages = {3107--3120}, author = {D{\'{o}}nal M. McSweeney and Edward G. Henderson and Marcel van Herk and Jamie Weaver and Paul A. Bromiley and Andrew Green and Alan McWilliam}, title = {Transfer learning for data-efficient abd…	No.	204.	The study used CT images.	The paper only used axial CT slices at L3 from PET-CT scans of 204 oesophago-gastric cancer patients. So, the paper used images from only one organ. Answer: No.	The paper is about skeletal muscle segmentation. Therefore, it is about organ segmentation.	It is not clearly mentioned in the abstract if the paper proposed a novel segmentation method or deep learning architecture.	The paper does not mention whether the code was made public or not.	The paper does not provide information about whether the data was made public or not.	The paper demonstrates that appropriate transfer learning can generate convolutional neural networks for abdominal muscle segmentation that achieve human-level performance while decreasing the required data by an order of magnitude compared to previous methods.
Stepwise deep neural network (stepwise-net) for head and neck auto-segmentation on CT images.	10.1016/j.compbiomed.2022.105295	2022-02-16	The current study aims to propose the auto-segmentation model on CT images of head and neck cancer using a stepwise deep neural network (stepwise-net). Six normal tissue structures in the head and neck region of 3D CT images: Brainstem, optic nerve, parotid glands (left and right), and submandibular glands (left and right) were segmented with deep learning. In addition to a conventional convoluti…	https://www.sciencedirect.com/science/article/pii/S0010482522000877?via%3Dihub	@article{Kawahara_2022, doi = {10.1016/j.compbiomed.2022.105295}, url = {https://doi.org/10.1016%2Fj.compbiomed.2022.105295}, year = 2022, month = {apr}, publisher = {Elsevier {BV}}, volume = {143}, pages = {105295}, author = {Daisuke Kawahara and Masato Tsuneda and Shuichi Ozawa and Hiroyuki Okamoto and Mitsuhiro Nakamura and Teiji Nishio and Akito Saito and Yasushi Nagata}, title = {Stepwise de…	No.	The paper does not provide the number of patients used in the study.	The study used CT images.	The paper used images from one organ i.e. head and neck region. Therefore, the answer is No.	The paper is about organ segmentation.	Yes. The paper proposed a stepwise deep learning neural network for automatic segmentation on CT images of head and neck cancer.	The paper does not mention anything about whether the code was made public or not.	The paper does not provide information on whether the data was made public or not.	The paper proposes an auto-segmentation model based on a stepwise deep neural network for improving segmentation efficiency in head and neck radiotherapy treatment planning.
AttR2U-Net: A Fully Automated Model for MRI Nasopharyngeal Carcinoma Segmentation Based on Spatial Attention and Residual Recurrent Convolution.	10.3389/fonc.2021.816672 10.3322/caac.21338 10.1016/j.jocs.2017.03.021 10.1016/j.ijrobp.2009.09.062 10.1016/j.jacr.2008.12.013 10.1186/1748-717X-6-10 10.1016/j.ijrobp.2010.07.1044 10.1148/radiology.202.2.9015075 10.1109/TII.2019.2945362 10.1109/MNET.001.1900260 10.1109/CVPR.2019.00720 10.1109/TII.2020.3007792 10.1016/j.asoc.2021.107433 10.1007/978-3-030-01234-2_49 10.1016/j.eswa.2019.112855 10.10…	2022-02-15	Radiotherapy is an essential method for treating nasopharyngeal carcinoma (NPC), and the segmentation of NPC is a crucial process affecting the treatment. However, manual segmentation of NPC is inefficient. Besides, the segmentation results of different doctors might vary considerably. To improve the efficiency and the consistency of NPC segmentation, we propose a novel AttR2U-Net model which aut…			No.	The number of patients used in the study is not mentioned in the abstract of the paper.	MRI images were used in the study.	The paper does not provide information about the sources or organs of the MRI images used.	The paper is specifically about the segmentation of the nasopharyngeal carcinoma (NPC), which is a type of tumor. Therefore, the paper is about tumor segmentation.	The paper proposed a novel deep learning architecture for automatic segmentation of NPC from MRI images. Therefore, the answer is 'Yes'.	The paper does not provide information whether the code was made public or not.	The paper does not mention whether the data was made public or not.	The paper proposes a novel deep learning model (AttR2U-Net) that can automatically and accurately segment nasopharyngeal carcinoma from MRI images, achieving better segmentation performance than six other state-of-the-art image segmentation models.
U-net architecture with embedded Inception-ResNet-v2 image encoding modules for automatic segmentation of organs-at-risk in head and neck cancer radiation therapy based on computed tomography scans.	10.1088/1361-6560/ac530e	2022-02-09	Purpose. The purpose of this study was to utilize a deep learning model with an advanced inception module to automatically contour critical organs on the computed tomography (CT) scans of head and neck cancer patients who underwent radiation therapy treatment and interpret the clinical suitability of the model results through activation mapping. Materials and methods. This study included 25 criti…	https://iopscience.iop.org/article/10.1088/1361-6560/ac530e	@article{Siciarz_2022, doi = {10.1088/1361-6560/ac530e}, url = {https://doi.org/10.1088%2F1361-6560%2Fac530e}, year = 2022, month = {jun}, publisher = {{IOP} Publishing}, volume = {67}, number = {11}, pages = {115007}, author = {Pawel Siciarz and Boyd McCurdy}, title = {U-net architecture with embedded Inception-{ResNet}-v2 image encoding modules for automatic segmentation of organs-at-risk in he…	No.	964	CT scans were used in the study.	The paper used images from a publicly available TCIA database and included 25 critical organs. So, the paper used images from multiple organs.	Organ segmentation.	Yes, the paper proposed a segmentation method with an advanced inception module based on the U-Net architecture.	The paper does not mention whether the code was made public or not.	Yes, the contoured medical images of 964 patients were sourced from a publicly available TCIA database.	The paper proposes a deep learning model with an advanced inception module that can accurately and quickly segment critical organs on computed tomography scans of head and neck cancer patients, making it a feasible solution for clinical use.
Dosimetric impact of deep learning-based CT auto-segmentation on radiation therapy treatment planning for prostate cancer.	10.1186/s13014-022-01985-9 10.3310/hta14470 10.1007/s00066-007-1631-3 10.1186/1748-717X-2-6 10.1088/0031-9155/53/3/011 10.1016/j.ejmp.2016.03.010 10.3109/0284186X.2011.562916 10.1186/1748-717X-8-126 10.1016/j.radonc.2019.10.019 10.1038/nature14539 10.1186/s13014-020-01528-0 10.1186/s13014-021-01771-z 10.1088/1361-6560/aaf11c 10.1016/j.media.2019.03.003 10.1088/1361-6560/abcad9 10.1186/s12880-015-…	2022-02-02	The evaluation of automatic segmentation algorithms is commonly performed using geometric metrics. An analysis based on dosimetric parameters might be more relevant in clinical practice but is often lacking in the literature. The aim of this study was to investigate the impact of state-of-the-art 3D U-Net-generated organ delineations on dose optimization in radiation therapy (RT) for prostate can…			No.	69.	Computed tomography (CT) images were used in the study.	The paper used images from a database of 69 computed tomography images with prostate, bladder, and rectum delineations. So, yes, the paper used images from multiple organs.	Organ.	No.	It is unclear from the abstract whether or not the code was made public.	The paper does not provide information on whether the data was made public or not.	The study demonstrates the importance of combining geometric and dosimetric evaluations in automatic segmentation algorithms for radiotherapy, using 3D U-Net-generated organ delineations with high accuracy and performance on dose optimization plans for prostate cancer treatment.
Automatic segmentation of magnetic resonance images for high-dose-rate cervical cancer brachytherapy using deep learning.	10.1002/mp.15506	2022-01-31	Magnetic resonance (MR) imaging is the gold standard in image-guided brachytherapy (IGBT) due to its superior soft-tissue contrast for target and organs-at-risk (OARs) delineation. Accurate and fast segmentation of MR images are very important for high-quality IGBT treatment planning. The purpose of this work is to implement and evaluate deep learning (DL) models for the automatic segmentation of…	https://onlinelibrary.wiley.com/doi/10.1002/mp.15506	@article{Yoganathan_2022, doi = {10.1002/mp.15506}, url = {https://doi.org/10.1002%2Fmp.15506}, year = 2022, month = {feb}, publisher = {Wiley}, volume = {49}, number = {3}, pages = {1571--1584}, author = {SA Yoganathan and Siji Nojin Paul and Satheesh Paloor and Tarraf Torfeh and Suparna Halsnad Chandramouli and Rabih Hammoud and Noora Al-Hammadi}, title = {Automatic segmentation of magnetic res…	No.	The paper does not specify the number of patients used in the study.	MRI images were used in the study.	The paper only used MR images of cervical cancer patients for this study. So, the answer is No.	The paper is about both organ and tumor segmentation.	The paper did not propose a novel segmentation method or deep learning architecture. However, it implemented and evaluated deep learning models for automatic segmentation of targets and organs-at-risk in MR image-based high-dose-rate brachytherapy for cervical cancer.	The paper does not mention anything about making the code public. So, I don't know.	The paper does not provide any information on whether the data was made public.	The paper evaluates deep learning models for automatic segmentation of targets and organs-at-risk in MR image-based brachytherapy for cervical cancer and finds that 2.5D models outperform 2D models and the InceptionResNetv2 model performs slightly better than ResNet50.
General and custom deep learning autosegmentation models for organs in head and neck, abdomen, and male pelvis.	10.1002/mp.15507	2022-01-31	To reduce workload and inconsistencies in organ segmentation for radiation treatment planning, we developed and evaluated general and custom autosegmentation models on computed tomography (CT) for three major tumor sites using a well-established deep convolutional neural network (DCNN). Five CT-based autosegmentation models for 42 organs at risk (OARs) in head and neck (HN), abdomen (ABD), and ma…	https://onlinelibrary.wiley.com/doi/10.1002/mp.15507	@article{Amjad_2022, doi = {10.1002/mp.15507}, url = {https://doi.org/10.1002%2Fmp.15507}, year = 2022, month = {feb}, publisher = {Wiley}, volume = {49}, number = {3}, pages = {1686--1700}, author = {Asma Amjad and Jiaofeng Xu and Dan Thill and Colleen Lawton and William Hall and Musaddiq J. Awan and Monica Shukla and Beth A. Erickson and X. Allen Li}, title = {General and custom deep learning a…	No.	The paper does not provide information about the number of patients used in the study.	Computed Tomography (CT) images were used in the study.	Yes. The paper used images from multiple sources and multiple organs.	The paper is about organ segmentation.	The paper did not propose a novel segmentation method or deep learning architecture. Instead, they used a well-established deep convolutional neural network (DCNN) architecture.	The paper doesn't mention whether the code was made public or not.	The paper does not mention whether the data was made public or not.	The paper shows that deep learning-based automatic segmentation models are effective and accurate for most organs at risk in male pelvis, head and neck, and abdomen, and have the potential to significantly reduce manual contouring times in radiation treatment planning.
Automatic segmentation of high-risk clinical target volume for tandem-and-ovoids brachytherapy patients using an asymmetric dual-path convolutional neural network.	10.1002/mp.15490	2022-01-27	Preimplant diagnostic magnetic resonance imaging is the gold standard for image-guided tandem-and-ovoids (T&O) brachytherapy for cervical cancer. However, high dose rate brachytherapy planning is typically done on postimplant CT-based high-risk clinical target volume (HR-CTV Preimplant T2-weighted MR and postimplant CT images for 65 (48 for training, eight for validation, and nine for testing) pa…	https://onlinelibrary.wiley.com/doi/10.1002/mp.15490	@article{Cao_2022, doi = {10.1002/mp.15490}, url = {https://doi.org/10.1002%2Fmp.15490}, year = 2022, month = {feb}, publisher = {Wiley}, volume = {49}, number = {3}, pages = {1712--1722}, author = {Yufeng Cao and April Vassantachart and Omar Ragab and Shelly Bian and Priya Mitra and Zhengzheng Xu and Audrey Zhuang Gallogly and Jing Cui and Zhilei Liu Shen and Salim Balik and Michael Gribble and …	No.	65 patients were used in the study.	The study used MRI and CT images.	The paper only used images from cervical cancer patients, so the answer is 'No'.	The paper is about tumor segmentation.	Yes, the paper proposed a novel segmentation method using deep learning architecture.	The paper does not provide information on whether the code was made public or not.	The paper does not mention if the data was made public.	The paper demonstrates the effectiveness of a dual-path CNN model in automatically segmenting the high-risk clinical target volume (HR-CTV) in cervical cancer patients using preimplant magnetic resonance (MR) images for brachytherapy planning.
Ensemble learning and tensor regularization for cone-beam computed tomography-based pelvic organ segmentation.	10.1002/mp.15475	2022-01-22	Cone-beam computed tomography (CBCT) is a widely accessible low-dose imaging approach compatible with on-table patient anatomy observation for radiotherapy. However, its use in comprehensive anatomy monitoring is hindered by low contrast and low signal-to-noise ratio and a large presence of artifacts, resulting in difficulty in identifying organ and structure boundaries either manually or automat…	https://onlinelibrary.wiley.com/doi/10.1002/mp.15475	@article{Zhou_2022, doi = {10.1002/mp.15475}, url = {https://doi.org/10.1002%2Fmp.15475}, year = 2022, month = {feb}, publisher = {Wiley}, volume = {49}, number = {3}, pages = {1660--1672}, author = {Hanyue Zhou and Minsong Cao and Yugang Min and Stephanie Yoon and Amar Kishan and Dan Ruan}, title = {Ensemble learning and tensor regularization for cone-beam computed tomography-based pelvic organ …	No.	The paper does not specify the number of patients used in the study.	The study utilized cone-beam computed tomography (CBCT).	The paper used images from a single organ.	The paper is about organ segmentation.	Yes.	The paper does not provide information on whether the code was made public.	The paper does not provide information about whether the data was made public or not.	The paper proposes an ensemble deep-learning model to automatically segment post-prostatectomy organs from low-quality CBCT images with high precision and geometric integrity.
Automated segmentation of multiparametric magnetic resonance images for cerebral AVM radiosurgery planning: a deep learning approach.	10.1038/s41598-021-04466-3 10.1016/S0140-6736(02)07946-1 10.3171/jns.1988.68.3.0352 10.1136/jnnp.49.1.1 10.3171/jns.1983.58.3.0331 10.3171/jns.1989.71.6.0805 10.1227/01.NEU.0000255474.60505.4A 10.1016/S0360-3016(96)00316-1 10.1148/rg.302095728 10.1227/NEU.0000000000000219 10.1227/00006123-199410000-00002 10.1159/000469667 10.1016/S0360-3016(99)00513-1 10.1161/STROKEAHA.116.014825 10.1109/42.36309…	2022-01-19	Stereotactic radiosurgery planning for cerebral arteriovenous malformations (AVM) is complicated by the variability in appearance of an AVM nidus across different imaging modalities. We developed a deep learning approach to automatically segment cerebrovascular-anatomical maps from multiple high-resolution magnetic resonance imaging/angiography (MRI/MRA) sequences in AVM patients, with the goal o…			No.	23 patients were included in the study.	The study used MRI/MRA (Magnetic Resonance Imaging/Magnetic Resonance Angiography) images.	The paper used multiple high-resolution magnetic resonance imaging/angiography (MRI/MRA) sequences for each patient. So, the paper used images from multiple sources.	The paper is about organ segmentation.	Yes.	The paper does not provide information on whether the code was made public.	The paper doesn't provide any information about making the data public.	The paper presents a deep learning approach to automatically segment cerebrovascular-anatomical maps from high-resolution magnetic resonance imaging/angiography (MRI/MRA) sequences in cerebral arteriovenous malformation (AVM) patients, which has the potential to facilitate target delineation in radiosurgery planning.
ThoraxNet: a 3D U-Net based two-stage framework for OAR segmentation on thoracic CT images.	10.1007/s13246-022-01101-x 10.3322/caac.21660 10.1016/j.compmedimag.2012.05.001 10.1016/j.radonc.2016.09.009 10.1016/S0167-8140(02)00373-0 10.1088/1361-6560/ab79c3 10.1016/j.ijrobp.2019.02.040 10.1007/s11548-020-02292-y 10.1002/mp.13300 10.1016/j.cag.2020.05.003 10.1002/acm2.12871 10.1016/j.media.2019.101552 10.1002/mp.13458 10.1016/j.compmedimag.2019.02.003 10.1109/ACCESS.2019.2944958 10.1016/j.…	2022-01-15	An important phase of radiation treatment planning is the accurate contouring of the organs at risk (OAR), which is necessary for the dose distribution calculation. The manual contouring approach currently used in clinical practice is tedious, time-consuming, and prone to inter and intra-observer variation. Therefore, a deep learning-based auto contouring tool can solve these issues by accurately…			No.	The paper does not provide information on the number of patients used in the study.	The study used computed tomography (CT) images.	The paper used images of thoracic CT scanned and multiple organs on the thoracic region.	The paper is about organ segmentation.	The paper proposed a two-stage deep learning-based segmentation model with an attention mechanism for automatic contouring of organs at risk. So, yes, the paper proposed a novel segmentation method with deep learning architecture.	The paper mentions that the proposed open-source automatic contouring tool can generate accurate contours in minimal time, which implies that the code was made public. Therefore, the answer is yes.	The paper does not provide information about whether the data used was made public or not.	The paper proposes a two-stage deep learning-based segmentation model with an attention mechanism that can accurately delineate organs at risk in thoracic CT images, thus automating the tedious and time-consuming manual contouring process.
Computer-aided segmentation on MRI for prostate radiotherapy, part II: Comparing human and computer observer populations and the influence of annotator variability on algorithm variability.	10.1016/j.radonc.2021.12.033	2022-01-04	Comparing deep learning (DL) algorithms to human interobserver variability, one of the largest sources of noise in human-performed annotations, is necessary to inform the clinical application, use, and quality assurance of DL for prostate radiotherapy. One hundred fourteen DL algorithms were developed on 295 prostate MRIs to segment the prostate, external urinary sphincter (EUS), seminal vesicles…	https://thegreenjournal.com/retrieve/pii/S0167814021090800	@article{Sanders_2022, doi = {10.1016/j.radonc.2021.12.033}, url = {https://doi.org/10.1016%2Fj.radonc.2021.12.033}, year = 2022, month = {apr}, publisher = {Elsevier {BV}}, volume = {169}, pages = {132--139}, author = {Jeremiah W. Sanders and Henry Mok and Alexander N. Hanania and Aradhana M. Venkatesan and Chad Tang and Teresa L. Bruno and Howard D. Thames and Rajat J. Kudchadker and Steven J. …	No.	295 prostate MRIs were used for developing 114 DL algorithms, and a test set of 50 prostate MRIs of 25 patients were used for evaluating DL algorithms. Therefore, the study used MRI scans from a total of 295+25=320 patients.	The images used in the study were MRI images.	Yes, the paper used multiple images from 295 prostate MRIs.	Organ segmentation.	The paper does not propose a novel segmentation method or deep learning architecture. Instead, it compares the performance of different DL algorithms for segmentation of prostate cancer radiotherapy images.	The paper does not mention whether the code was made public or not.	It is not mentioned in the abstract whether or not the data was made public.	The study shows that deep learning algorithms are superior to human observers in segmenting organs at risk and the prostate in MRI-based low-dose-rate prostate brachytherapy.
Deep-learning and radiomics ensemble classifier for false positive reduction in brain metastases segmentation.	10.1088/1361-6560/ac4667	2021-12-25	Stereotactic radiosurgery (SRS) is now the standard of care for brain metastases (BMs) patients. The SRS treatment planning process requires precise target delineation, which in clinical workflow for patients with multiple (>4) BMs (mBMs) could become a pronounced time bottleneck. Our group has developed an automated BMs segmentation platform to assist in this process. The accuracy of the auto-se…	https://iopscience.iop.org/article/10.1088/1361-6560/ac4667	@article{Yang_2022, doi = {10.1088/1361-6560/ac4667}, url = {https://doi.org/10.1088%2F1361-6560%2Fac4667}, year = 2022, month = {jan}, publisher = {{IOP} Publishing}, volume = {67}, number = {2}, pages = {025004}, author = {Zi Yang and Mingli Chen and Mahdieh Kazemimoghadam and Lin Ma and Strahinja Stojadinovic and Robert Timmerman and Tu Dan and Zabi Wardak and Weiguo Lu and Xuejun Gu}, title =…	No.	The paper does not mention the number of patients used in the study.	The paper states that injected contrast during MRI acquisition is the cause of false-positive segmentations, and therefore, it can be inferred that MRI images were used in the study.	The paper did not specify whether the images were from multiple sources or multiple organs.	Tumor segmentation.	The paper proposed a deep-learning and radiomics ensemble classifier to improve the accuracy of the previously developed automated BMs segmentation platform. Therefore, it did not propose a novel segmentation method or deep learning architecture.	We cannot determine from the given abstract whether the code was made public or not.	The paper does not indicate whether the data was made public.	The study presents a deep-learning and radiomics ensemble classifier that effectively reduces false-positive segmentations in brain metastases, providing a beneficial tool for SRS management.
Prospectively-validated deep learning model for segmenting swallowing and chewing structures in CT.	10.1088/1361-6560/ac4000 10.1016/j.ijrobp.2009.09.062 10.1186/s13014-014-0285-4 10.1016/j.radonc.2007.07.009 10.1002/hed.25573 10.1016/j.radonc.2015.05.012 10.1016/j.ijrobp.2008.06.1285 10.1118/1.4810971 10.1118/1.3654160 10.1118/1.4871623 10.1002/mp.13300 10.1002/mp.12045 10.1016/j.ijrobp.2019.02.040 10.1002/mp.13147 10.1101/772178v1 10.1200/cci.17.00070 10.3109/0284186x.2015.1037864 10.1101/202…	2021-12-08	Objective. Delineating swallowing and chewing structures aids in radiotherapy (RT) treatment planning to limit dysphagia, trismus, and speech dysfunction. We aim to develop an accurate and efficient method to automate this process. Approach. CT scans of 242 head and neck (H&N) cancer patients acquired from 2004 to 2009 at our institution were used to develop auto-segmentation models for the masse…	https://iopscience.iop.org/article/10.1088/1361-6560/ac4000/meta		No.	242.	CT scans were used in this study.	The paper used CT scans from 242 head and neck cancer patients acquired from 2004 to 2009 at their institution. So, the paper used images from multiple patients who had head and neck cancer. Answer: Yes.	Organ segmentation.	The paper proposed a novel segmentation method using a deep learning architecture called DeepLabV3+.	Yes, the code was made public and can be accessed via GitHub.	The paper mentions that the segmentation models have been made open-source to facilitate reproducibility and multi-institutional research. Therefore, the data was made public.	The paper presents an accurate and efficient method of automating the segmentation of swallowing and chewing structures in CT scans using DeepLabV3+ models, which could potentially aid in treatment planning to limit complications post-radiotherapy.
Automatic Segmentation of Pelvic Cancers Using Deep Learning: State-of-the-Art Approaches and Challenges.	10.3390/diagnostics11111964 10.1080/23808993.2019.1585805 10.1038/nrg.2016.86 10.1148/rg.316115515 10.1038/nature11971 10.1038/nrclinonc.2016.162 10.1016/j.ijrobp.2010.10.019 10.1016/j.radonc.2005.10.011 10.1186/1748-717X-7-32 10.1186/s13014-019-1275-3 10.1038/sj.bjc.6601693 10.1016/j.radonc.2007.11.016 10.1007/s10278-019-00227-x 10.1016/j.semradonc.2019.02.001 10.1016/j.imu.2020.100297 10.1016/j…	2021-11-28	The recent rise of deep learning (DL) and its promising capabilities in capturing non-explicit detail from large datasets have attracted substantial research attention in the field of medical image processing. DL provides grounds for technological development of computer-aided diagnosis and segmentation in radiology and radiation oncology. Amongst the anatomical locations where recent auto-segmen…			Yes.	The paper is a review of 74 different deep learning-based segmentation studies on CT and MRI scans of bladder, prostate, cervical, and rectal cancers published between January 2016 and December 2020. It is not a single study that uses a specific number of patients. Therefore, there is no specific number of patients for this paper.	The images used in the study were Computed Tomography (CT) and Magnetic Resonance Imaging (MRI).	Yes, the paper used images from multiple organs (bladder, prostate, cervical, and rectal) and multiple sources (computed tomography and magnetic resonance imaging).	The paper is about organ segmentation.	No.	The information about the code being made public is not mentioned in the abstract. We need to look into the full paper or other sources to find out.	The abstract does not provide information about whether the data in the studies reviewed was made public.	The paper provides a non-systematic and clinically-oriented review of 74 deep learning-based segmentation studies for bladder, prostate, cervical and rectal cancers on CT and MRI, highlighting the key findings, challenges and limitations.
Prostate and dominant intraprostatic lesion segmentation on PET/CT using cascaded regional-net.	10.1088/1361-6560/ac3c13	2021-11-23	Focal boost to dominant intraprostatic lesions (DILs) has recently been proposed for prostate radiation therapy. Accurate and fast delineation of the prostate and DILs is thus required during treatment planning. In this paper, we develop a learning-based method using positron emission tomography (PET)/computed tomography (CT) images to automatically segment the prostate and its DILs. To enable en…	https://iopscience.iop.org/article/10.1088/1361-6560/ac3c13	@article{Matkovic_2021, doi = {10.1088/1361-6560/ac3c13}, url = {https://doi.org/10.1088%2F1361-6560%2Fac3c13}, year = 2021, month = {dec}, publisher = {{IOP} Publishing}, volume = {66}, number = {24}, pages = {245006}, author = {Luke A Matkovic and Tonghe Wang and Yang Lei and Oladunni O Akin-Akintayo and Olayinka A Abiodun Ojo and Akinyemi A Akintayo and Justin Roper and Jeffery D Bradley and T…	No.	49	PET/CT images were used in the study.	The paper used PET/CT images which are a type of medical imaging used to visualize the body's biological functions and anatomy. So, the paper used images from multiple sources.	Both. The paper is about automatically segmenting the prostate and its dominant intraprostatic lesions (DILs).	Yes.	The paper does not provide information about whether the code was made public or not.	The paper did not mention whether the data used in the study was made public or not.	The paper proposes a deep learning-based method using PET/CT images to automatically segment the prostate and dominant intraprostatic lesions (DILs) for improved accuracy and efficiency during radiation therapy planning.
Deep learning-based auto-segmentation of clinical target volumes for radiotherapy treatment of cervical cancer.	10.1002/acm2.13470	2021-11-23	Because radiotherapy is indispensible for treating cervical cancer, it is critical to accurately and efficiently delineate the radiation targets. We evaluated a deep learning (DL)-based auto-segmentation algorithm for automatic contouring of clinical target volumes (CTVs) in cervical cancers. Computed tomography (CT) datasets from 535 cervical cancers treated with definitive or postoperative radi…	https://onlinelibrary.wiley.com/doi/10.1002/acm2.13470	@article{Ma_2021, doi = {10.1002/acm2.13470}, url = {https://doi.org/10.1002%2Facm2.13470}, year = 2021, month = {nov}, publisher = {Wiley}, volume = {23}, number = {2}, author = {Chen-Ying Ma and Ju-Ying Zhou and Xiao-Ting Xu and Jian Guo and Miao-Fei Han and Yao-Zong Gao and Hui Du and Johannes N. Stahl and Jonathan S. Maltz}, title = {Deep learning-based auto-segmentation of clinical target vo…	No.	535.	CT images were used in this study.	The paper only used CT datasets from 535 cervical cancers. So, the answer is No.	The paper is about organ segmentation.	The paper did not propose a novel segmentation method or deep learning architecture.	It is not stated in the abstract whether or not the code was made public.	The paper does not provide information on whether the data was made public or not.	The paper presents a deep learning-based auto-segmentation algorithm that improves efficiency and accuracy in clinical target volume contouring for radiotherapy treatment of cervical cancer.
Machine-assisted interpolation algorithm for semi-automated segmentation of highly deformable organs.	10.1002/mp.15351	2021-11-17	Accurate and robust auto-segmentation of highly deformable organs (HDOs), for example, stomach or bowel, remains an outstanding problem due to these organs' frequent and large anatomical variations. Yet, time-consuming manual segmentation of these organs presents a particular challenge to time-limited modern radiotherapy techniques such as on-line adaptive radiotherapy and high-dose-rate brachyth…	https://onlinelibrary.wiley.com/doi/10.1002/mp.15351	@article{Luximon_2021, doi = {10.1002/mp.15351}, url = {https://doi.org/10.1002%2Fmp.15351}, year = 2021, month = {nov}, publisher = {Wiley}, volume = {49}, number = {1}, pages = {41--51}, author = {Dishane C. Luximon and Yasin Abdulkadir and Phillip E. Chow and Eric D. Morris and James M. Lamb}, title = {Machine-assisted interpolation algorithm for semi-automated segmentation of highly deformabl…	No.	236 patients.	The study used MRI and CT images.	Yes. The paper used stomach MR images from 116 patients undergoing 0.35T MRI-guided abdominal radiotherapy, and bowel CT images from 120 patients undergoing high dose rate pelvic brachytherapy treatment.	Organ segmentation.	The paper proposed a novel segmentation method that uses machine-assisted interpolation with prior information in the form of sparse manual delineations and a deep learning architecture consisting of a two-channel 64×64 pixel patch-based convolutional neural network (CNN) and an organ closing CNN which output the final organ segmentation using a Dense-UNet architecture.	There is no information provided in the abstract about whether the code was made public or not.	The paper does not mention whether the data was made public.	The proposed machine-assisted interpolation (MAI) algorithm significantly outperformed linear interpolation (LI) and fully automated segmentation (FAS) in terms of accuracy and robustness for stomach and bowel segmentation in radiotherapy, potentially expediting the process of highly deformable organs (HDOs) delineation within the radiation therapy workflow.
Improving motion-mask segmentation in thoracic CT with multiplanar U-nets.	10.1002/mp.15347	2021-11-16	Motion-mask segmentation from thoracic computed tomography (CT) images is the process of extracting the region that encompasses lungs and viscera, where large displacements occur during breathing. It has been shown to help image registration between different respiratory phases. This registration step is, for example, useful for radiotherapy planning or calculating local lung ventilation. Knowing…	https://onlinelibrary.wiley.com/doi/10.1002/mp.15347	@article{Penarrubia_2021, doi = {10.1002/mp.15347}, url = {https://doi.org/10.1002%2Fmp.15347}, year = 2021, month = {dec}, publisher = {Wiley}, volume = {49}, number = {1}, pages = {420--431}, author = {Ludmilla Penarrubia and Nicolas Pinon and Emmanuel Roux and Eduardo Enrique D{\'{a}}vila Serrano and Jean-Christophe Richard and Maciej Orkisz and David Sarrut}, title = {Improving motion-mask se…	No.	43 patients were used in the study.	The images used in the study were thoracic computed tomography (CT) images.	The paper used images from one organ only, the thorax.	The paper is about organ segmentation.	Yes.	The information about whether the code was made public or not is not provided in the abstract.	We cannot determine from the information given in the abstract if the data was made public or not.	The key takeaway of the paper is that a lightweight deep-learning approach can improve the robustness and quality of automatically segmenting motion masks from thoracic computed tomography (CT) images, which is useful in radiotherapy planning and calculating local lung ventilation.
Evaluation of deep learning-based multiparametric MRI oropharyngeal primary tumor auto-segmentation and investigation of input channel effects: Results from a prospective imaging registry.	10.1016/j.ctro.2021.10.003 10.1007/s00066-014-0634-0 10.1101/2021.09.30.21264327 10.1016/j.oraloncology.2020.104862	2021-11-13	Oropharyngeal cancer (OPC) primary gross tumor volume (GTVp) segmentation is crucial for radiotherapy. Multiparametric MRI (mpMRI) is increasingly used for OPC adaptive radiotherapy but relies on manual segmentation. Therefore, we constructed mpMRI deep learning (DL) OPC GTVp auto-segmentation models and determined the impact of input channels on segmentation performance. GTVp ground truth segmen…			No.	30	Multiparametric MRI (mpMRI) were used in the study.	The paper did not mention using images from multiple sources or multiple organs.	The paper is about tumor segmentation.	Yes.	The paper does not state whether the code was made public or not.	The paper does not mention if the data was made public.	The paper demonstrates that deep learning using multiparametric MRI can provide reasonably accurate segmentations of oropharyngeal cancer primary gross tumor volume that are comparable to ground truth segmentations generated by clinical experts.
Design of lung nodules segmentation and recognition algorithm based on deep learning.	10.1186/s12859-021-04234-0 10.1016/j.artmed.2013.11.002 10.1016/j.media.2013.12.001 10.1166/mex.2016.1311 10.1166/jmihi.2018.2235 10.1016/j.media.2010.02.004 10.1016/j.media.2009.07.001 10.1016/j.engappai.2014.07.007 10.1109/TBME.2009.2017027 10.1016/j.media.2017.06.015 10.1007/s11548-019-01979-1 10.1109/JBHI.2018.2879449 10.1016/j.media.2017.06.014 10.1038/s41598-020-69817-y 10.1109/TNNLS.2019.2…	2021-11-10	Accurate segmentation and recognition algorithm of lung nodules has great important value of reference for early diagnosis of lung cancer. An algorithm is proposed for 3D CT sequence images in this paper based on 3D Res U-Net segmentation network and 3D ResNet50 classification network. The common convolutional layers in encoding and decoding paths of U-Net are replaced by residual units while the…			No.	The paper does not specify the number of patients, but rather the number of CT subcases and lung nodules that were used in the study.	CT sequence images were used in the study.	The paper only mentions the LIDC-IDRI database which is a database of lung CT scans. So, the paper only used images of lungs from a single source. Answer: No.	The paper is primarily about lung nodule segmentation, which is related to tumor segmentation. So, the answer is Tumor/Both.	Yes, the paper proposed a segmentation method based on the 3D Res U-Net segmentation network and 3D ResNet50 classification network.	The paper does not provide information on whether the code was made public or not.	Yes.	The paper proposes an algorithm for accurate segmentation and classification of lung nodules using 3D Res U-Net and 3D ResNet50 networks, achieving high accuracy in both segmentation and classification tasks.
Improved U-Net based on contour prediction for efficient segmentation of rectal cancer.	10.1016/j.cmpb.2021.106493	2021-11-09	Segmentation of rectal cancerous regions using 2D Magnetic Resonance Imaging (MRI) images is a critical step in radiation therapy. The shape of rectal cancer has significant variations and the shape of some surrounding organs is similar to that of rectal cancer; these conditions significantly affect the segmentation accuracy of rectal cancer and lead to incorrect segmentation. Therefore, automati…	https://www.sciencedirect.com/science/article/pii/S0169260721005678?via%3Dihub	@article{Li_2022, doi = {10.1016/j.cmpb.2021.106493}, url = {https://doi.org/10.1016%2Fj.cmpb.2021.106493}, year = 2022, month = {jan}, publisher = {Elsevier {BV}}, volume = {213}, pages = {106493}, author = {Dengao Li and Xiaohui Chu and Yanfen Cui and Jumin Zhao and Kenan Zhang and Xiaotang Yang}, title = {Improved U-Net based on contour prediction for efficient segmentation of rectal cancer}, …	No.	The paper mentions the number of images, which is 3773, but there is no information on the number of patients included in the study.	MRI images were used in the study.	The paper only used images from Shanxi Provincial Cancer Hospital and they were all 2D MRI rectal cancer images. Therefore, the paper did not use images from multiple sources or multiple organs.	Tumor Segmentation.	Yes.	The paper does not mention whether the code was made public or not.	The paper did not mention if the data was made public or not.	The paper proposes an improved U-Net network based on contour prediction for effective segmentation of rectal cancer, achieving better results than state-of-the-art methods, and helping radiologists to segment effectively and focus on complex cases.
A deep-learning method for generating synthetic kV-CT and improving tumor segmentation for helical tomotherapy of nasopharyngeal carcinoma.	10.1088/1361-6560/ac3345	2021-10-27	Objective: Megavoltage computed tomography (MV-CT) is used for setup verification and adaptive radiotherapy in tomotherapy. However, its low contrast and high noise lead to poor image quality. This study aimed to develop a deep-learning-based method to generate synthetic kilovoltage CT (skV-CT) and then evaluate its ability to improve image quality and tumor segmentation. Approach: The planning k…	https://iopscience.iop.org/article/10.1088/1361-6560/ac3345	@article{Chen_2021, doi = {10.1088/1361-6560/ac3345}, url = {https://doi.org/10.1088%2F1361-6560%2Fac3345}, year = 2021, month = {nov}, publisher = {{IOP} Publishing}, volume = {66}, number = {22}, pages = {224001}, author = {Xinyuan Chen and Bining Yang and Jingwen Li and Ji Zhu and Xiangyu Ma and Deqi Chen and Zhihui Hu and Kuo Men and Jianrong Dai}, title = {A deep-learning method for generati…	No.	270.	The study used kilovoltage CT (kV-CT) and megavoltage CT (MV-CT) images.	The paper used images of 270 patients with nasopharyngeal carcinoma (NPC) treated on an Accuray TomoHD system. So, images were obtained only from a single source and a single organ.	The paper is about tumor segmentation.	The paper did not propose a novel segmentation method, but it proposed a new deep-learning-based method to generate synthetic kilovoltage CT (skV-CT) which can be used to improve image quality and tumor segmentation in radiotherapy.	It is not mentioned in the abstract whether the code was made public or not.	The paper does not provide information on whether the data was made public or not.	The paper proposes a deep-learning-based method to generate synthetic kilovoltage CT (skV-CT) from MV-CT images, which significantly improves image quality and segmentation accuracy for patients with nasopharyngeal carcinoma (NPC) treated on an Accuray TomoHD system.
Cascaded deep learning-based auto-segmentation for head and neck cancer patients: Organs at risk on T2-weighted magnetic resonance imaging.	10.1002/mp.15290	2021-10-23	To investigate multiple deep learning methods for automated segmentation (auto-segmentation) of the parotid glands, submandibular glands, and level II and level III lymph nodes on magnetic resonance imaging (MRI). Outlining radiosensitive organs on images used to assist radiation therapy (radiotherapy) of patients with head and neck cancer (HNC) is a time-consuming task, in which variability betw…	https://onlinelibrary.wiley.com/doi/10.1002/mp.15290	@article{Korte_2021, doi = {10.1002/mp.15290}, url = {https://doi.org/10.1002%2Fmp.15290}, year = 2021, month = {nov}, publisher = {Wiley}, volume = {48}, number = {12}, pages = {7757--7772}, author = {James C. Korte and Nicholas Hardcastle and Sweet Ping Ng and Brett Clark and Tomas Kron and Price Jackson}, title = {Cascaded deep learning-based auto-segmentation for head and neck cancer patients…	No.	31 were used in the AAPM RT-MAC dataset and 10 in the institutional dataset. So, a total of 41 patients were used in the study.	MRI images were used in the study.	The paper used images from multiple organs, including the parotid glands, submandibular glands, and level II and level III lymph nodes. So, the answer is yes.	The paper is about organ segmentation.	Yes.	It is not mentioned in the abstract whether the code was made public or not.	Yes. According to the abstract, the T2-weighted MRI images and manual segmentations were provided from the American Association of Physicists in Medicine (AAPM) radiotherapy MRI auto-contouring (RT-MAC) challenge dataset.	The paper demonstrates that multiple deep learning methods can be effective for automated segmentation of the parotid and submandibular glands on MRI images of head and neck cancer patients, but further work is needed to improve performance and generalizability for auto-segmentation of lymph nodes.
Application of Deep Convolution Network to Automated Image Segmentation of Chest CT for Patients With Tumor.	10.3389/fonc.2021.719398 10.1118/1.3553403 10.3389/fonc.2020.01120 10.1038/s41467-020-19303-w 10.7554/eLife.38242 10.1007/978-3-319-24574-4_28 10.1038/s41467-020-19392-7 10.1016/j.media.2014.10.012 10.1016/j.patcog.2016.07.022 10.1109/TPAMI.2016.2572683 10.1109/TPAMI.2017.2699184 10.3390/s19245361 10.1007/s13246-020-00951-7 10.1002/mp.12045 10.1007/s00330-018-5748-9 10.1016/j.radonc.2017.11.012 1…	2021-10-19	To automate image delineation of tissues and organs in oncological radiotherapy by combining the deep learning methods of fully convolutional network (FCN) and atrous convolution (AC). A total of 120 sets of chest CT images of patients were selected, on which radiologists had outlined the structures of normal organs. Of these 120 sets of images, 70 sets (8,512 axial slice images) were used as the…			No.	120.	CT images were used in the study.	The paper used images from a single source and focused on a single organ (chest CT images and structures of normal organs). So, the answer is "No".	The paper is about organ segmentation.	The paper proposed an improved deep convolutional network model combining fully convolutional network (FCN) and atrous convolution (AC) algorithms.	The paper does not mention whether the code was made public or not.	The paper does not provide information on whether the data was made public or not.	The paper proposes an improved deep learning method, D-FCN, for automated image segmentation in thoracic radiotherapy, achieving high accuracy in segmented organ delineation.
Weaving attention U-net: A novel hybrid CNN and attention-based method for organs-at-risk segmentation in head and neck CT images.	10.1002/mp.15287	2021-10-17	In radiotherapy planning, manual contouring is labor-intensive and time-consuming. Accurate and robust automated segmentation models improve the efficiency and treatment outcome. We aim to develop a novel hybrid deep learning approach, combining convolutional neural networks (CNNs) and the self-attention mechanism, for rapid and accurate multi-organ segmentation on head and neck computed tomograp…	https://onlinelibrary.wiley.com/doi/10.1002/mp.15287	@article{Zhang_2021, doi = {10.1002/mp.15287}, url = {https://doi.org/10.1002%2Fmp.15287}, year = 2021, month = {oct}, publisher = {Wiley}, volume = {48}, number = {11}, pages = {7052--7062}, author = {Zhuangzhuang Zhang and Tianyu Zhao and Hiram Gay and Weixiong Zhang and Baozhou Sun}, title = {Weaving attention U-net: A novel hybrid {CNN} and attention-based method for organs-at-risk segmentati…	No.	115.	CT images were used in the study.	The paper used head and neck CT images with manual contours of multiple organs from 115 patients. So, the answer is Yes.	The paper is about organ segmentation.	Yes, the paper proposed a novel hybrid deep learning approach that combines CNNs and the self-attention mechanism for rapid and accurate multi-organ segmentation on head and neck CT images.	The paper does not mention whether the code was made public or not.	It is not mentioned in the abstract whether the data was made public or not.	The paper presents a novel hybrid deep learning approach, combining convolutional neural networks (CNNs) and the self-attention mechanism, for rapid and accurate multi-organ segmentation on head and neck computed tomography (CT) images.
Synthetic CT-aided multiorgan segmentation for CBCT-guided adaptive pancreatic radiotherapy.	10.1002/mp.15264	2021-10-06	The delineation of organs at risk (OARs) is fundamental to cone-beam CT (CBCT)-based adaptive radiotherapy treatment planning, but is time consuming, labor intensive, and subject to interoperator variability. We investigated a deep learning-based rapid multiorgan delineation method for use in CBCT-guided adaptive pancreatic radiotherapy. To improve the accuracy of OAR delineation, two innovative …	https://onlinelibrary.wiley.com/doi/10.1002/mp.15264	@article{Dai_2021, doi = {10.1002/mp.15264}, url = {https://doi.org/10.1002%2Fmp.15264}, year = 2021, month = {oct}, publisher = {Wiley}, volume = {48}, number = {11}, pages = {7063--7073}, author = {Xianjin Dai and Yang Lei and Jacob Wynne and James Janopaul-Naylor and Tonghe Wang and Justin Roper and Walter J. Curran and Tian Liu and Pretesh Patel and Xiaofeng Yang}, title = {Synthetic {CT}-aid…	No.	The paper does not mention the number of patients used in the study.	CBCT images were used in the study.	The paper used CBCT images to investigate a deep learning-based rapid multiorgan delineation method. So, the paper used images from a single source, CBCT, but multiple organs.	The paper is about organ segmentation.	Yes, the paper proposed a novel segmentation method using deep learning.	It is not mentioned in the abstract whether the code was made public or not.	The paper did not mention anything about making the data public. I don't know.	The paper proposes a deep learning-based method that uses synthetic CT images and mask-scoring regional convolutional neural network to accurately and rapidly delineate multiple organs at risk in cone-beam CT-guided adaptive radiotherapy for pancreatic cancer treatment.
Automatic segmentation of organs-at-risks of nasopharynx cancer and lung cancer by cross-layer attention fusion network with TELD-Loss.	10.1002/mp.15260	2021-10-06	Radiotherapy is one of the main treatments of nasopharyngeal cancer (NPC) and lung cancer. Accurate segmentation of organs at risks (OARs) in CT images is a key step in radiotherapy planning for NPC and lung cancer. However, the segmentation of OARs is influenced by the highly imbalanced size of organs, which often results in very poor segmentation results for small and difficult-to-segment organ…	https://onlinelibrary.wiley.com/doi/10.1002/mp.15260	@article{Liu_2021, doi = {10.1002/mp.15260}, url = {https://doi.org/10.1002%2Fmp.15260}, year = 2021, month = {oct}, publisher = {Wiley}, volume = {48}, number = {11}, pages = {6987--7002}, author = {Zuhao Liu and Chao Sun and Huan Wang and Zhiqi Li and Yibo Gao and Wenhui Lei and Shichuan Zhang and Guotai Wang and Shaoting Zhang}, title = {Automatic segmentation of organs-at-risks of nasopharynx…	No.	The paper does not mention the number of patients used in the study.	CT images were used in the study.	Yes, the paper used images from multiple organs. Specifically, the paper used CT images of the head and neck as well as lung CT images.	The paper is about organ segmentation.	Yes, the paper proposed a novel segmentation method called cross-layer attention fusion network (CLAF-CNN) with a new loss function called Top-K exponential logarithmic Dice loss (TELD-Loss) for accurate segmentation of organs at risk (OARs) in radiotherapy planning for NPC and lung cancer.	The paper does not indicate whether the code was made public or not.	It seems that the data used in the study is from the publicly available datasets of the StructSeg 2019 challenge. However, it is not explicitly mentioned whether the authors made their data public.	The paper presents a new cross-layer attention fusion network (CLAF-CNN) with a new loss function to accurately segment organs at risks (OARs) in radiotherapy planning for nasopharyngeal cancer and lung cancer, outperforming state-of-the-art attention-based segmentation methods.
A novel semi auto-segmentation method for accurate dose and NTCP evaluation in adaptive head and neck radiotherapy.	10.1016/j.radonc.2021.09.019	2021-10-02	Accurate segmentation of organs-at-risk (OARs) is crucial but tedious and time-consuming in adaptive radiotherapy (ART). The purpose of this work was to automate head and neck OAR-segmentation on repeat CT (rCT) by an optimal combination of human and auto-segmentation for accurate prediction of Normal Tissue Complication Probability (NTCP). Human segmentation (HS) of 3 observers, deformable image…	https://thegreenjournal.com/retrieve/pii/S0167814021067426	@article{Gan_2021, doi = {10.1016/j.radonc.2021.09.019}, url = {https://doi.org/10.1016%2Fj.radonc.2021.09.019}, year = 2021, month = {nov}, publisher = {Elsevier {BV}}, volume = {164}, pages = {167--174}, author = {Yong Gan and Johannes A. Langendijk and Edwin Oldehinkel and Daniel Scandurra and Nanna M. Sijtsema and Zhixiong Lin and Stefan Both and Charlotte L. Brouwer}, title = {A novel semi a…	No.	The paper doesn't provide this information.	The paper states that "head and neck OAR-segmentation on repeat CT (rCT)" was done. Therefore, CT images were used in the study.	The paper used images of a single anatomical region (head and neck) but from multiple sources (repeat CT scans). So, the answer is "Yes".	The paper is about organ segmentation.	The abstract of the paper doesn't mention proposing a novel segmentation method or deep learning architecture.	The paper does not provide information on whether the code was made public or not.	The information provided in the abstract does not give a clear answer to whether the data was made public or not.	The paper proposes a semi-auto segmentation method for head and neck organs-at-risk segmentation, which combines human and deep learning segmentation and allows for accurate prediction of the Normal Tissue Complication Probability.
Deep-Learning-Based Automatic Segmentation of Head and Neck Organs for Radiation Therapy in Dogs.	10.3389/fvets.2021.721612 10.7150/ijms.3635 10.1111/vru.12161 10.1016/j.radonc.2020.09.045 10.1016/j.ijrobp.2020.04.011 10.1016/j.radonc.2016.09.009 10.1038/sdata.2018.294 10.1038/s41467-020-19449-7 10.1111/1754-9485.12462 10.1016/j.ijrobp.2008.10.034 10.1002/mp.12593 10.1002/mp.12045 10.1016/j.ijrobp.2018.07.1522 10.1016/j.ejmp.2018.05.006 10.1002/mp.13264 10.3389/fonc.2019.00677 10.1016/j.radon…	2021-09-24	Purpose: This study was conducted to develop a deep learning-based automatic segmentation (DLBAS) model of head and neck organs for radiotherapy (RT) in dogs, and to evaluate the feasibility for delineating the RT planning. Materials and Methods: The segmentation indicated that there were potentially 15 organs at risk (OARs) in the head and neck of dogs. Post-contrast computed tomography (CT) was…	https://www.frontiersin.org/articles/10.3389/fvets.2021.721612/full		No.	90	Post-contrast computed tomography (CT) images were used in the study.	The paper used images from a single organ (head and neck) and from a single source (post-contrast computed tomography), so the answer is 'No'.	Organ segmentation.	Yes.	The paper does not comment on whether the code was made public or not.	The paper does not mention if the data was made public or not.	The paper proposes a reliable and efficient deep learning-based automatic segmentation (DLBAS) model for head and neck organs in dogs, which is potential for supporting radiotherapy planning processes.
Robustness of deep learning segmentation of cardiac substructures in noncontrast computed tomography for breast cancer radiotherapy.	10.1002/mp.15237	2021-09-22	To develop and evaluate deep learning-based autosegmentation of cardiac substructures from noncontrast planning computed tomography (CT) images in patients undergoing breast cancer radiotherapy and to investigate the algorithm sensitivity to out-of-distribution data such as CT image artifacts. Nine substructures including aortic valve (AV), left anterior descending (LAD), tricuspid valve (TV), mi…	https://onlinelibrary.wiley.com/doi/10.1002/mp.15237	@article{Jin_2021, doi = {10.1002/mp.15237}, url = {https://doi.org/10.1002%2Fmp.15237}, year = 2021, month = {sep}, publisher = {Wiley}, volume = {48}, number = {11}, pages = {7172--7188}, author = {Xiyao Jin and Maria A. Thomas and Joseph Dise and James Kavanaugh and Jessica Hilliard and Imran Zoberi and Clifford G. Robinson and Geoffrey D. Hugo}, title = {Robustness of deep learning segmentati…	No.	129.	Noncontrast planning computed tomography (CT) images were used in the study.	No. The paper used noncontrast planning computed tomography (CT) images from patients undergoing breast cancer radiotherapy.	The paper is about organ segmentation. Specifically, the segmentation of cardiac substructures from noncontrast planning computed tomography (CT) images in patients undergoing breast cancer radiotherapy.	The paper used a deep learning-based autosegmentation technique to segment cardiac substructures in noncontrast CT images, but did not propose a novel segmentation method or deep learning architecture.	The paper does not provide information about whether or not the code was made public.	The paper does not mention whether the data was made public or not.	The paper shows that a deep learning-based autosegmentation algorithm can accurately and efficiently segment cardiac substructures in noncontrast CT images, while also investigating the algorithm's sensitivity to out-of-distribution data and potential ways to improve robustness.
Semi-supervised semantic segmentation of prostate and organs-at-risk on 3D pelvic CT images.	10.1088/2057-1976/ac26e8	2021-09-16	The recent development of deep learning approaches has revoluted medical data processing, including semantic segmentation, by dramatically improving performance. Automated segmentation can assist radiotherapy treatment planning by saving manual contouring efforts and reducing intra-observer and inter-observer variations. However, training effective deep learning models usually Requires a large am…	https://iopscience.iop.org/article/10.1088/2057-1976/ac26e8	@article{Zhang_2021, doi = {10.1088/2057-1976/ac26e8}, url = {https://doi.org/10.1088%2F2057-1976%2Fac26e8}, year = 2021, month = {oct}, publisher = {{IOP} Publishing}, volume = {7}, number = {6}, pages = {065023}, author = {Zhuangzhuang Zhang and Tianyu Zhao and Hiram Gay and Weixiong Zhang and Baozhou Sun}, title = {Semi-supervised semantic segmentation of prostate and organs-at-risk on 3D pelv…	No.	The paper does not provide information about the number of patients used in the study.	CT images were used in the study.	The paper used images from multiple organs.	Organ segmentation.	The paper proposed a novel semi-supervised adversarial deep learning approach, which can utilize both annotated and un-annotated data for training, for 3D pelvic CT image semantic segmentation. So, the answer is Yes.	The paper does not mention whether or not the code was made public.	The paper does not mention whether the data was made public or not.	The paper presents a novel semi-supervised adversarial deep learning approach for 3D pelvic CT image semantic segmentation which reduces the need for annotated data and outperforms existing state-of-the-art methods.
An Adversarial Deep-Learning-Based Model for Cervical Cancer CTV Segmentation With Multicenter Blinded Randomized Controlled Validation.	10.3389/fonc.2021.702270 10.6004/jnccn.2019.0001 10.1001/jama.2019.16176 10.1200/JCO.2000.18.8.1606 10.1016/j.ijrobp.2013.05.033 10.1200/JCO.2007.10.8324 10.1016/j.neunet.2019.04.025 10.1038/s41591-018-0316-z 10.1148/radiol.2019182012 10.1016/j.radonc.2017.11.012 10.1186/s13014-019-1392-z 10.3857/roj.2019.00038 10.1186/s13014-020-01562-y 10.1016/j.radonc.2020.09.060 10.1016/j.ijrobp.2019.02.040 1…	2021-09-08	To propose a novel deep-learning-based auto-segmentation model for CTV delineation in cervical cancer and to evaluate whether it can perform comparably well to manual delineation by a three-stage multicenter evaluation framework. An adversarial deep-learning-based auto-segmentation model was trained and configured for cervical cancer CTV contouring using CT data from 237 patients. Then CT scans o…			No	237 patients were used for training and 20 consecutive patients were used in the three-stage multicenter randomized controlled evaluation.	CT data was used in the study.	The paper only mentions the use of CT data from 237 cervical cancer patients and CT data from an additional 20 cervical cancer patients for evaluation. Therefore, the paper only used images from a single organ - the cervix. Answer: No.	The paper is about organ segmentation.	The paper proposed a novel deep-learning-based auto-segmentation model. So, the answer is Yes.	The paper does not provide information on whether the code was made public.	The paper does not mention whether the data was made public.	The paper proposes a novel deep-learning-based auto-segmentation model for cervical cancer CTV contouring which was demonstrated to be accurate and comparable to manual CTV segmentation in cervical cancer patients when assessed by a three-stage evaluation framework.
Lung tumor segmentation in 4D CT images using motion convolutional neural networks.	10.1002/mp.15204	2021-09-02	Manual delineation on all breathing phases of lung cancer 4D CT image datasets can be challenging, exhaustive, and prone to subjective errors because of both the large number of images in the datasets and variations in the spatial location of tumors secondary to respiratory motion. The purpose of this work is to present a new deep learning-based framework for fast and accurate segmentation of lun…	https://onlinelibrary.wiley.com/doi/10.1002/mp.15204	@article{Momin_2021, doi = {10.1002/mp.15204}, url = {https://doi.org/10.1002%2Fmp.15204}, year = 2021, month = {sep}, publisher = {Wiley}, volume = {48}, number = {11}, pages = {7141--7153}, author = {Shadab Momin and Yang Lei and Zhen Tian and Tonghe Wang and Justin Roper and Aparna H. Kesarwala and Kristin Higgins and Jeffrey D. Bradley and Tian Liu and Xiaofeng Yang}, title = {Lung tumor segm…	No.	40 patients were used in the study.	The type of images used in the study is CT (Computed Tomography).	The paper doesn't provide information about using images from multiple sources or multiple organs.	Tumor segmentation.	Yes.	The paper does not mention whether the code was made public or not.	The paper does not mention whether the data was made public or not.	The paper presents a new deep learning-based framework for fast and accurate segmentation of lung tumors on 4D CT image sets, which has shown to yield good overall agreement with the ground truth for contoured tumor volume and segmentation accuracy, and could be integrated into the 4D CT treatment planning workflow to improve the accuracy and efficiency of lung radiotherapy.
The impact of training sample size on deep learning-based organ auto-segmentation for head-and-neck patients.	10.1088/1361-6560/ac2206	2021-08-28	To investigate the impact of training sample size on the performance of deep learning-based organ auto-segmentation for head-and-neck cancer patients, a total of 1160 patients with head-and-neck cancer who received radiotherapy were enrolled in this study. Patient planning CT images and regions of interest (ROIs) delineation, including the brainstem, spinal cord, eyes, lenses, optic nerves, tempo…	https://iopscience.iop.org/article/10.1088/1361-6560/ac2206	@article{Fang_2021, doi = {10.1088/1361-6560/ac2206}, url = {https://doi.org/10.1088%2F1361-6560%2Fac2206}, year = 2021, month = {sep}, publisher = {{IOP} Publishing}, volume = {66}, number = {18}, pages = {185012}, author = {Yingtao Fang and Jiazhou Wang and Xiaomin Ou and Hongmei Ying and Chaosu Hu and Zhen Zhang and Weigang Hu}, title = {The impact of training sample size on deep learning-base…	No.	1160.	The study used patient planning CT images.	The paper used images from multiple organs.	The paper is about organ segmentation.	The paper does not propose a novel segmentation method or deep learning architecture.	The abstract does not provide information about whether the code was made public or not.	The paper did not mention whether the data was made public or not.	The paper investigates the impact of training sample size on deep learning-based organ auto-segmentation in radiotherapy for head-and-neck cancer patients, finding that different performance change patterns were observed for different organs and that the benefit of increasing the size of the training dataset gradually deceased.
Adaptive Attention Convolutional Neural Network for Liver Tumor Segmentation.	10.3389/fonc.2021.680807 10.1002/ijc.25516 10.1109/IEMBS.2005.1617181 10.1006/cviu.1995.1004 10.1109/TBME.2010.2056369 10.1016/j.media.2013.10.003 10.1155/2016/9093721 10.1088/1361-6560/aaa360 10.1007/s11548-016-1493-1 10.1109/TMI.2018.2845918 10.1109/CVPR.2017.243 10.1007/978-3-319-67558-9 10.1038/s41598-018-33860-7 10.1016/j.compmedimag.2018.03.001 10.1016/j.media.2019.01.012 10.1109/TNNLS.2020…	2021-08-27	Accurate segmentation of liver and liver tumors is critical for radiotherapy. Liver tumor segmentation, however, remains a difficult and relevant problem in the field of medical image processing because of the various factors like complex and variable location, size, and shape of liver tumors, low contrast between tumors and normal tissues, and blurred or difficult-to-define lesion boundaries. In…			No.	The paper does not provide information on the number of patients used in the study.	CT images were used in the study.	Yes, the paper used images from multiple sources. Specifically, the authors used the MICCAI 2017 liver tumor segmentation (LiTS) challenge dataset, 3DIRCADb dataset, and doctors' manual contours of Hubei Cancer Hospital dataset to test their network architecture.	The paper is about tumor segmentation.	Yes.	There is no information in the abstract about whether the code was made public or not.	Yes.	The paper proposes a neural network architecture called S-Net, which incorporates attention mechanisms and long-hop connections, to improve the accuracy of liver tumor segmentation from CT images and assist doctors in clinical treatment.
Automatic segmentation of lung tumors on CT images based on a 2D & 3D hybrid convolutional neural network.	10.1259/bjr.20210038 10.1002/cncr.32802 10.7150/ijms.3635 10.1007/s00066-003-0976-5 10.1007/s00066-015-0812-8 10.1007/s00259-020-04781-3 10.1109/TMI.2019.2928056 10.1109/TMI.2018.2821244 10.1093/jrr/rrz086 10.1016/j.neunet.2020.03.007 10.1609/aaai.v33i01.33015909 10.1109/TMI.2018.2845918 10.1109/ACCESS.2019.2921434 10.1016/j.neucom.2018.10.099 10.1016/j.cmpb.2020.105395 10.1007/s11548-016-1467-3 …	2021-08-05	A stable and accurate automatic tumor delineation method has been developed to facilitate the intelligent design of lung cancer radiotherapy process. The purpose of this paper is to introduce an automatic tumor segmentation network for lung cancer on CT images based on deep learning. In this paper, a hybrid convolution neural network (CNN) combining 2D CNN and 3D CNN was implemented for the autom…			No.	260.	The study used CT images.	The paper didn't provide information about whether the images are from multiple sources or multiple organs.	The paper is about tumor segmentation.	Yes.	The paper does not mention whether the code was made public or not.	The paper does not mention whether the data was made public or not.	The paper introduces an automatic tumor segmentation network for lung cancer on CT images based on a hybrid convolution neural network combining 2D CNN and 3D CNN that outperformed individual 3D CNN and 2D CNN in three evaluated metrics - Dice, Jaccard and Hausdorff distance (HD).
Review of Deep Learning Based Automatic Segmentation for Lung Cancer Radiotherapy.	10.3389/fonc.2021.717039 10.3322/caac.21660 10.1186/s12943-019-1058-3 10.1055/a-1172-5675 10.1097/cco.0000000000000592 10.1016/j.addr.2017.01.004 10.1259/bjr.20190524 10.1186/s13014-016-0693-8 10.1016/b978-0-444-64074-1.00053-7 10.1080/02656736.2019.1653499 10.3779/j.issn.1009-3419.2020.02.06 10.1111/resp.12789 10.1186/s13046-016-0439-3 10.1002/14651858.CD002142.pub3 10.1093/jjco/hyy034 10.1007/s…	2021-08-03	Lung cancer is the leading cause of cancer-related mortality for males and females. Radiation therapy (RT) is one of the primary treatment modalities for lung cancer. While delivering the prescribed dose to tumor targets, it is essential to spare the tissues near the targets-the so-called organs-at-risk (OARs). An optimal RT planning benefits from the accurate segmentation of the gross tumor volu…			Yes.	The paper did not mention a specific study or an experiment where patients were used, so it is not possible to give a number for this question.	The paper did not specify the type of images used in the study.	The paper mentions the automatic segmentation techniques related to lung cancer and compares them with the atlas-based automatic segmentation technique. Therefore, it is likely that the paper used images from multiple sources or multiple organs. However, the paper does not explicitly state this, so I cannot answer with a yes or no.	Both.	No.	The paper does not mention whether the code was made public or not.	The paper does not provide information about whether the data was made public or not.	The paper reviews deep learning based automatic segmentation techniques related to lung cancer and compares them with the atlas-based automatic segmentation technique.
Learning rich features with hybrid loss for brain tumor segmentation.	10.1186/s12911-021-01431-y 10.1109/TMI.2014.2377694 10.1016/j.mri.2013.05.002 10.1148/radiology.218.2.r01fe44586 10.1109/TMI.2008.916954 10.1109/TMI.2012.2210558 10.1016/j.media.2016.10.004 10.1016/j.cmpb.2018.09.007 10.1016/j.media.2017.10.002 10.1109/TMI.2016.2538465 10.1016/j.media.2016.05.004 10.1155/2016/8356294 10.1109/JBHI.2018.2791863 10.1109/TPAMI.2017.2699184 10.1109/TPAMI.2016.2644615 …	2021-08-01	Accurately segment the tumor region of MRI images is important for brain tumor diagnosis and radiotherapy planning. At present, manual segmentation is wildly adopted in clinical and there is a strong need for an automatic and objective system to alleviate the workload of radiologists. We propose a parallel multi-scale feature fusing architecture to generate rich feature representation for accurat…			No.	The paper does not mention the number of patients used in the study.	MRI images were used in the study.	The paper didn't mention the use of images from multiple sources or multiple organs.	The paper is about tumor segmentation.	Yes.	The paper does not mention whether the code made public or not.	Yes, the data used in the study, BRATS 2015, is a public dataset.	The paper proposes an automatic and objective system for accurate brain tumor segmentation using a parallel multi-scale feature fusing architecture that can effectively fuse multi-level features to generate rich feature representation for high-resolution results while addressing the class imbalance issue.
Automatic segmentation of brain metastases using T1 magnetic resonance and computed tomography images.	10.1088/1361-6560/ac1835	2021-07-28	An increasing number of patients with multiple brain metastases are being treated with stereotactic radiosurgery (SRS). Manually identifying and contouring all metastatic lesions is difficult and time-consuming, and a potential source of variability. Hence, we developed a 3D deep learning approach for segmenting brain metastases on MR and CT images. Five-hundred eleven patients treated with SRS w…	https://iopscience.iop.org/article/10.1088/1361-6560/ac1835	@article{Hsu_2021, doi = {10.1088/1361-6560/ac1835}, url = {https://doi.org/10.1088%2F1361-6560%2Fac1835}, year = 2021, month = {aug}, publisher = {{IOP} Publishing}, volume = {66}, number = {17}, pages = {175014}, author = {Dylan G Hsu and {\AA}se Ballangrud and Achraf Shamseddine and Joseph O Deasy and Harini Veeraraghavan and Laura Cervino and Kathryn Beal and Michalis Aristophanous}, title = …	No	511 patients were used in the study.	The study used both MRI and CT images.	The paper used images from multiple sources: 3D T1 spoiled-gradient MR post-Gd (T1 + C) and contrast-enhanced CT (CECT). So, the answer is Yes.	The paper is about tumor segmentation.	Yes, the paper proposed a novel segmentation method that uses a modified 3D V-Net convolutional neural network for segmentation and combined a normalized boundary loss function with a soft Dice loss for improved model optimization.	The paper does not mention whether the code was made public or not.	The paper does not provide information on whether the data was made public.	The paper presents a 3D deep learning approach for automatically detecting and segmenting brain metastases using co-registered T1 + C and CECT, which has high sensitivity and correlation with manual segmentations.
Deep learning for segmentation in radiation therapy planning: a review.	10.1111/1754-9485.13286	2021-07-28	Segmentation of organs and structures, as either targets or organs-at-risk, has a significant influence on the success of radiation therapy. Manual segmentation is a tedious and time-consuming task for clinicians, and inter-observer variability can affect the outcomes of radiation therapy. The recent hype over deep neural networks has added many powerful auto-segmentation methods as variations of…	https://onlinelibrary.wiley.com/doi/10.1111/1754-9485.13286	@article{Samarasinghe_2021, doi = {10.1111/1754-9485.13286}, url = {https://doi.org/10.1111%2F1754-9485.13286}, year = 2021, month = {jul}, publisher = {Wiley}, volume = {65}, number = {5}, pages = {578--595}, author = {Gihan Samarasinghe and Michael Jameson and Shalini Vinod and Matthew Field and Jason Dowling and Arcot Sowmya and Lois Holloway}, title = {Deep learning for segmentation in radiat…	Yes.	The paper does not mention a specific study with a number of patients, instead it is a descriptive review of the literature on deep learning techniques for segmentation in radiation therapy planning.	The most common data sets were CT images, from both in-house sources and some public data sets.	The paper used images from multiple sources but focused on four clinical sub-sites.	The paper is about segmentation of organs and structures, so it is about organ segmentation.	No.	The paper does not mention whether the code was made public or not.	The paper states that "the most common data sets were CT images from an in-house source, along with some public data sets." Therefore, some of the data used in the studies were indeed made public.	The paper provides a review of deep learning methods for automatic segmentation in radiation therapy planning and highlights the need for consistent use of appropriate metrics and independent validation to facilitate comparisons of proposed methods and benchmarking.
Oropharyngeal primary tumor segmentation for radiotherapy planning on magnetic resonance imaging using deep learning.	10.1016/j.phro.2021.06.005 10.1001/jamaoncol.2016.5688 10.1002/cncr.21084 10.1109/tmi.2018.2845918 10.1038/s41598-017-05728-9 10.1088/1361-6560/ab440d 10.1016/j.ijrobp.2018.01.114 10.3389/fonc.2017.00315 10.1007/978-3-319-91008-6_63 10.1148/radiol.2018172322 10.1002/mp.13264 10.1002/hed.26505	2021-07-27	Segmentation of oropharyngeal squamous cell carcinoma (OPSCC) is needed for radiotherapy planning. We aimed to segment the primary tumor for OPSCC on MRI using convolutional neural networks (CNNs). We investigated the effect of multiple MRI sequences as input and we proposed a semi-automatic approach for tumor segmentation that is expected to save time in the clinic. We included 171 OPSCC patient…			No.	171.	The type of images used in the study were MRI.	The paper did not mention the use of images from multiple sources or organs.	The paper is about tumor segmentation.	The paper proposed a deep learning architecture for segmentation, specifically a 3D UNet, but it did not propose a novel architecture.	The paper does not mention whether the code was made public or not.	The paper does not provide any clear information regarding the public availability of the data.	The paper presents an accurate and clinically feasible semi-automatic approach for segmentation of oropharyngeal squamous cell carcinoma tumors on MRI using convolutional neural networks (CNNs).
The predictive value of segmentation metrics on dosimetry in organs at risk of the brain.	10.1016/j.media.2021.102161	2021-07-23	Fully automatic medical image segmentation has been a long pursuit in radiotherapy (RT). Recent developments involving deep learning show promising results yielding consistent and time efficient contours. In order to train and validate these systems, several geometric based metrics, such as Dice Similarity Coefficient (DSC), Hausdorff, and other related metrics are currently the standard in autom…	https://www.sciencedirect.com/science/article/pii/S1361841521002073?via%3Dihub	@article{Poel_2021, doi = {10.1016/j.media.2021.102161}, url = {https://doi.org/10.1016%2Fj.media.2021.102161}, year = 2021, month = {oct}, publisher = {Elsevier {BV}}, volume = {73}, pages = {102161}, author = {Robert Poel and Elias Rüfenacht and Evelyn Hermann and Stefan Scheib and Peter Manser and Daniel M. Aebersold and Mauricio Reyes}, title = {The predictive value of segmentation metrics on…	No.	12.	The type of images used in the study is not clearly mentioned in the abstract.	The paper does not clearly state whether multiple sources or multiple organs were used for the images. So, I don't know.	Organ segmentation.	No.	It is not stated in the abstract whether the code was made public or not.	The paper does not mention whether the data was made public or not.	The paper shows a low correlation between standard geometric segmentation metrics and dosimetric changes for OARs in brain tumor patients, suggesting the need for clinically oriented metrics that better reflect the impact of segmentation quality on dose distribution and related outcomes.
Esophagus Segmentation in CT Images via Spatial Attention Network and STAPLE Algorithm.	10.3390/s21134556 10.1118/1.1591194 10.1016/S0360-3016(03)00090-7 10.1002/mp.12593 10.1109/ACCESS.2019.2923760 10.1109/ACCESS.2020.3007719 10.1016/j.cmpb.2020.105685 10.1109/ACCESS.2020.3035772 10.1109/TPAMI.2017.2699184 10.1109/LRA.2019.2896518 10.3390/diagnostics10020110 10.1016/j.bspc.2021.102643 10.1016/j.media.2015.06.012 10.1109/TMI.2008.2011480 10.1016/j.neuroimage.2009.02.018 10.1016/j.me…	2021-07-21	One essential step in radiotherapy treatment planning is the organ at risk of segmentation in Computed Tomography (CT). Many recent studies have focused on several organs such as the lung, heart, esophagus, trachea, liver, aorta, kidney, and prostate. However, among the above organs, the esophagus is one of the most difficult organs to segment because of its small size, ambiguous boundary, and ve…			No.	The paper does not provide information on the number of patients used in the study.	The paper mentions that Computed Tomography (CT) images were used in the study.	It is mentioned that many recent studies have focused on several organs such as the lung, heart, esophagus, trachea, liver, aorta, kidney, and prostate. However, the paper specifically proposes a framework for esophagus segmentation only. So, the paper focused on one organ only. Therefore, the answer is No.	Organ segmentation.	The paper proposed a fully automated framework for esophagus segmentation from CT images that uses a spatial attention mechanism with the atrous spatial pyramid pooling module to locate the esophagus effectively, and employs group normalization to optimize the model, as well as the STAPLE algorithm to reach robust results for segmentation. Therefore, the paper proposed a novel segmentation method…	The paper does not mention if the code was made public or not.	It is not mentioned in the abstract whether the data was made public or not.	The paper proposes a fully automated framework for esophagus segmentation from CT images that outperforms state-of-the-art methods using the spatial attention mechanism and group normalization.
Comparing different CT, PET and MRI multi-modality image combinations for deep learning-based head and neck tumor segmentation.	10.1080/0284186X.2021.1949034	2021-07-16	Manual delineation of gross tumor volume (GTV) is essential for radiotherapy treatment planning, but it is time-consuming and suffers inter-observer variability (IOV). In clinics, CT, PET, and MRI are used to inform delineation accuracy due to their different complementary characteristics. This study aimed to investigate deep learning to assist GTV delineation in head and neck squamous cell carci…	https://www.tandfonline.com/doi/full/10.1080/0284186X.2021.1949034	@article{Ren_2021, doi = {10.1080/0284186x.2021.1949034}, url = {https://doi.org/10.1080%2F0284186x.2021.1949034}, year = 2021, month = {jul}, publisher = {Informa {UK} Limited}, volume = {60}, number = {11}, pages = {1399--1406}, author = {Jintao Ren and Jesper Grau Eriksen and Jasper Nijkamp and Stine Sofia Korreman}, title = {Comparing different {CT}, {PET} and {MRI} multi-modality image combi…	No.	153.	The study used CT, PET, and MRI (T1-weighted and T2-weighted) images.	The paper used images from multiple sources for the same organ. So, the answer is no for "multiple organs".	Tumor segmentation.	No.	The paper doesn't mention if the code was made public.	The paper doesn't provide information about whether the data was made public or not.	Automatic segmentation of gross tumor volume (GTV) in head and neck squamous cell carcinoma (HNSCC) using deep learning can assist manual delineation and including PET image is crucial for accurate segmentation.
Comparative evaluation of conventional and deep learning methods for semi-automated segmentation of pulmonary nodules on CT.	10.21037/qims-20-1356 10.21037/tlcr.2016.11.05 10.1148/rg.2018180017 10.1007/s00066-020-01625-9 10.2214/AJR.18.20623 10.1007/s11307-019-01336-3 10.21037/tcr.2016.06.18 10.2214/AJR.15.15864 10.3390/diagnostics10090696 10.1038/s41598-019-44562-z 10.1007/s00330-019-06213-9 10.1371/journal.pone.0192002 10.1016/j.jtho.2016.07.002 10.1007/s10278-014-9718-8 10.3390/app10051718 10.1007/s11307-016-0940-2 …	2021-07-13	Accurate segmentation of pulmonary nodules on computed tomography (CT) scans plays a crucial role in the evaluation and management of patients with suspicion of lung cancer (LC). When performed manually, not only the process requires highly skilled operators, but is also tiresome and time-consuming. To assist the physician in this task several automated and semi-automated methods have been propos…			No.	The study was conducted on two datasets, one was proprietary with 111 patients and another was a public dataset with 100 patients, so a total of 211 patients were used in the study.	The study used CT (computed tomography) scans.	The paper used images from multiple sources, but only for one organ (lung).	The paper is about tumor segmentation.	The paper did not propose a novel segmentation method or deep learning architecture. It evaluated the performance of existing methods.	The paper does not provide information about whether or not the code was made public.	Yes.	Deep learning methods outperformed traditional methods in semiautomated segmentation of pulmonary nodules on CT scans.
Multitask 3D CBCT-to-CT translation and organs-at-risk segmentation using physics-based data augmentation.	10.1002/mp.15083	2021-07-11	In current clinical practice, noisy and artifact-ridden weekly cone beam computed tomography (CBCT) images are only used for patient setup during radiotherapy. Treatment planning is performed once at the beginning of the treatment using high-quality planning CT (pCT) images and manual contours for organs-at-risk (OARs) structures. If the quality of the weekly CBCT images can be improved while sim…	https://onlinelibrary.wiley.com/doi/10.1002/mp.15083	@article{Dahiya_2021, doi = {10.1002/mp.15083}, url = {https://doi.org/10.1002%2Fmp.15083}, year = 2021, month = {aug}, publisher = {Wiley}, volume = {48}, number = {9}, pages = {5130--5141}, author = {Navdeep Dahiya and Sadegh R Alam and Pengpeng Zhang and Si-Yuan Zhang and Tianfang Li and Anthony Yezzi and Saad Nadeem}, title = {Multitask 3D {CBCT}-to-{CT} translation and organs-at-risk segment…	No. The paper doesn't seem to be a review article, it's a research paper that presents a novel approach to segment organs-at-risk (OARs) in low-quality weekly cone beam computed tomography (CBCT) images used for radiotherapy.	The number of patients used in the study is not specified in the abstract.	The study used cone beam computed tomography (CBCT) images.	The paper used images from a locally advanced lung cancer patient cohort. So, it used images from a single source.	The paper is about organ segmentation.	The paper proposed a novel deep learning framework for simultaneous segmentation and translation.	Yes.	Yes	The paper demonstrates a deep learning approach that can simultaneously segment organs-at-risk (OARs) and improve the quality of low-quality cone beam computed tomography (CBCT) images, potentially allowing clinicians to adjust treatment plans mid-treatment and improving patient outcomes.
Asymmetric multi-task attention network for prostate bed segmentation in computed tomography images.	10.1016/j.media.2021.102116	2021-07-05	Post-prostatectomy radiotherapy requires accurate annotation of the prostate bed (PB), i.e., the residual tissue after the operative removal of the prostate gland, to minimize side effects on surrounding organs-at-risk (OARs). However, PB segmentation in computed tomography (CT) images is a challenging task, even for experienced physicians. This is because PB is almost a "virtual" target with non…	https://www.sciencedirect.com/science/article/pii/S1361841521001626?via%3Dihub	@article{Xu_2021, doi = {10.1016/j.media.2021.102116}, url = {https://doi.org/10.1016%2Fj.media.2021.102116}, year = 2021, month = {aug}, publisher = {Elsevier {BV}}, volume = {72}, pages = {102116}, author = {Xuanang Xu and Chunfeng Lian and Shuai Wang and Tong Zhu and Ronald C. Chen and Andrew Z. Wang and Trevor J. Royce and Pew-Thian Yap and Dinggang Shen and Jun Lian}, title = {Asymmetric mul…	No.	186 patients were used in the study.	CT images were used in the study.	The paper did not specify if there were images from multiple sources or multiple organs.	The paper is about organ segmentation.	Yes.	Yes.	The paper doesn't mention if the data was made public.	The paper proposes an asymmetric multi-task attention network (AMTA-Net) that significantly outperforms current clinical state-of-the-arts for accurate segmentation of the prostate bed and surrounding organs-at-risk (OARs) in computed tomography (CT) images.
Asymmetrical Multi-task Attention U-Net for the Segmentation of Prostate Bed in CT Image.	10.1007/978-3-030-59719-1_46 10.1007/978-3-319-24574-4_28	2021-06-29	Segmentation of the prostate bed, the residual tissue after the removal of the prostate gland, is an essential prerequisite for post-prostatectomy radiotherapy but also a challenging task due to its non-contrast boundaries and highly variable shapes relying on neighboring organs. In this work, we propose a novel deep learning-based method to automatically segment this "invisible target". As the m…			No.	186.	The paper mentions that CT images were used in the study.	The paper does not mention the use of images from multiple organs. However, it did use a clinical dataset consisting of 186 CT images. So, it is possible that the images came from multiple sources.	Organ segmentation.	Yes.	Yes.	The paper did not explicitly mention if the data was made public.	The paper proposes a novel deep learning-based method called Asymmetrical Multi-Task Attention U-Net, which performs automatic segmentation of the prostate bed using reference information from surrounding normal structures, and shows superior performance compared to conventional atlas-based methods.
Training and Validation of Deep Learning-Based Auto-Segmentation Models for Lung Stereotactic Ablative Radiotherapy Using Retrospective Radiotherapy Planning Contours.	10.3389/fonc.2021.626499 10.1590/S1806-37132015000000034 10.1016/S0140-6736(18)32487-5 10.1016/j.ijrobp.2020.07.2278 10.1016/j.radonc.2021.02.040 10.1016/j.radonc.2019.10.019 10.1016/j.radonc.2017.11.012 10.1016/j.phro.2020.11.002 10.1016/j.asoc.2019.105934 10.1109/TMI.2018.2857800 10.1016/j.radonc.2020.09.008 10.1002/mp.12811 10.1117/12.2293114 10.1002/mp.12918 10.1007/978-3-319-24574-4_28 10.10…	2021-06-25	Deep learning-based auto-segmented contour (DC) models require high quality data for their development, and previous studies have typically used prospectively produced contours, which can be resource intensive and time consuming to obtain. The aim of this study was to investigate the feasibility of using retrospective peer-reviewed radiotherapy planning contours in the training and evaluation of …			No.	It is not possible to determine the number of patients from the information provided. The study mentions the number of CT scans and contours used for training and evaluation but does not give the number of patients as some patients may have had multiple scans.	CT scans were used in the study.	The paper used images from multiple sources.	The paper is about both organ and tumor segmentation.	No.	The paper did not mention whether the code was made public or not.	Yes.	The paper shows that deep learning-based automatic segmentation models developed using retrospective peer-reviewed radiotherapy planning contours can approximate clinically used contours for most organs at risk in lung stereotactic ablative radiotherapy, which is a feasible approach that warrants further study.
A deep learning-based framework for segmenting invisible clinical target volumes with estimated uncertainties for post-operative prostate cancer radiotherapy.	10.1016/j.media.2021.102101	2021-06-11	In post-operative radiotherapy for prostate cancer, precisely contouring the clinical target volume (CTV) to be irradiated is challenging, because the cancerous prostate gland has been surgically removed, so the CTV encompasses the microscopic spread of tumor cells, which cannot be visualized in clinical images like computed tomography or magnetic resonance imaging. In current clinical practice, …	https://www.sciencedirect.com/science/article/pii/S136184152100147X?via%3Dihub	@article{Balagopal_2021, doi = {10.1016/j.media.2021.102101}, url = {https://doi.org/10.1016%2Fj.media.2021.102101}, year = 2021, month = {aug}, publisher = {Elsevier {BV}}, volume = {72}, pages = {102101}, author = {Anjali Balagopal and Dan Nguyen and Howard Morgan and Yaochung Weng and Michael Dohopolski and Mu-Han Lin and Azar Sadeghnejad Barkousaraie and Yesenia Gonzalez and Aurelie Garant an…	No.	The paper does not mention the exact number of patients used in the study.	The paper does not specify a single image type used in the study. Instead, it states that "clinical images like computed tomography or magnetic resonance imaging" do not allow for the visualization of the microscopic spread of tumor cells.	The paper does not mention if they used images from multiple sources or multiple organs.	The paper is about tumor segmentation.	Yes, the paper proposed a novel segmentation method using deep learning architecture.	The paper doesn't explicitly mention whether the code was made public or not.	The paper did not mention whether the data was made public or not.	The paper proposes a deep learning model that can accurately segment clinical target volumes (CTVs) for post-operative radiotherapy in prostate cancer and provides physicians with 95% confidence bounds to concentrate their reviewing and editing efforts on uncertain areas.
Fully automated segmentation of brain tumor from multiparametric MRI using 3D context deep supervised U-Net.	10.1002/mp.15032	2021-06-09	Owing to histologic complexities of brain tumors, its diagnosis requires the use of multimodalities to obtain valuable structural information so that brain tumor subregions can be properly delineated. In current clinical workflow, physicians typically perform slice-by-slice delineation of brain tumor subregions, which is a time-consuming process and also more susceptible to intra- and inter-rater…	https://onlinelibrary.wiley.com/doi/10.1002/mp.15032	@article{Lin_2021, doi = {10.1002/mp.15032}, url = {https://doi.org/10.1002%2Fmp.15032}, year = 2021, month = {jul}, publisher = {Wiley}, volume = {48}, number = {8}, pages = {4365--4374}, author = {Mingquan Lin and Shadab Momin and Yang Lei and Hesheng Wang and Walter J. Curran and Tian Liu and Xiaofeng Yang}, title = {Fully automated segmentation of brain tumor from multiparametric {MRI} using …	No.	The paper does not provide information about the number of patients used in the study.	MRI images were used in the study.	The paper did not provide information about the sources or organs of the MR images used.	Tumor segmentation.	Yes	The paper does not provide information about whether the code was made public or not.	Yes, the data was made public.	The paper proposes a deep learning approach for automatic segmentation of brain tumor subregions in MR images, achieving superior segmentation accuracy compared to two state-of-the-art CNN networks, and demonstrating potential for clinical translation.
Automated and robust organ segmentation for 3D-based internal dose calculation.	10.1186/s13550-021-00796-5 10.2147/OTT.S97584 10.1007/s00259-013-2677-3 10.1007/s00259-013-2559-8 10.1002/jmrs.227 10.2967/jnumed.117.201095 10.2967/jnumed.115.159012 10.2967/jnumed.111.100123 10.1007/s10278-019-00227-x 10.1016/j.mri.2012.05.001 10.1007/s11548-007-0135-z 10.1038/s41598-016-0028-x 10.1007/s13244-017-0558-1 10.1109/TNNLS.2018.2876865 10.1088/0031-9155/41/1/009 10.1109/TKDE.2009.191…	2021-06-09	In this work, we address image segmentation in the scope of dosimetry using deep learning and make three main contributions: (a) to extend and optimize the architecture of an existing convolutional neural network (CNN) in order to obtain a fast, robust and accurate computed tomography (CT)-based organ segmentation method for kidneys and livers; (b) to train the CNN with an inhomogeneous set of CT…			No.	The total number of patients used in the study is not provided in the abstract.	CT images were used in the study.	The paper used an inhomogeneous set of CT scans to train the CNN, which implies that the images were from multiple sources. The paper also focused on segmenting kidneys and livers from CT scans, and used the resulting binary masks to perform dosimetry calculations with the kidneys as source organs, which implies that multiple organs were studied. So the answer is Yes.	Organ segmentation.	The paper did propose an extension and optimization of an existing CNN architecture. So, the answer is "No" as the method was not novel.	The paper doesn't provide information about whether the code was made public or not.	The information provided in the abstract does not mention whether the data was made public or not. Therefore, it is not possible to determine the answer to this question based solely on the information provided.	The paper proposes a deep learning-based automatic segmentation approach to perform fast, accurate and reproducible segmentation of organs in CT images for dosimetry, which can accelerate volumetric dosimetry of kidneys in molecular radiotherapy.
A Preliminary Experience of Implementing Deep-Learning Based Auto-Segmentation in Head and Neck Cancer: A Study on Real-World Clinical Cases.	10.3389/fonc.2021.638197 10.1016/s1470-2045(10)70290-4 10.1016/j.ijrobp.2009.09.062 10.3109/0284186x.2016.1173723 10.1016/j.ijrobp.2010.07.009 10.1016/j.radonc.2014.01.027 10.1118/1.4871620 10.1186/1748-717x-7-160 10.1002/mp.12197 10.1118/1.4810971 10.1016/j.radonc.2015.05.012 10.1109/tmi.2018.2856464 10.1016/j.radonc.2019.09.022 10.1186/s13014-015-0579-1 10.1118/1.4734938 10.1016/j.radonc.2009.0…	2021-05-25	While artificial intelligence has shown great promise in organs-at-risk (OARs) auto segmentation for head and neck cancer (HNC) radiotherapy, to reach the level of clinical acceptance of this technology in real-world routine practice is still a challenge. The purpose of this study was to validate a U-net-based full convolutional neural network (CNN) for the automatic delineation of OARs of HNC, f…			No.	The study used 664 patients.	CT images were used in the study.	The paper used images from multiple sources of head and neck cancer patients. Therefore, the answer is 'Yes'.	The paper is about organ segmentation.	The paper used a U-net-based full convolutional neural network (CNN) for the automatic delineation of OARs of HNC. So, the paper did not propose a novel segmentation method or deep learning architecture.	The paper doesn't mention if the code was made public or not.	The paper does not mention whether the data used in the study was made public or not.	The paper presents a U-net-based full convolutional neural network that can automatically and accurately delineate organs-at-risk of head and neck cancer patients, which can potentially reduce the labor-intensive contouring for radiotherapy treatment planning.
A review of deep learning based methods for medical image multi-organ segmentation.	10.1016/j.ejmp.2021.05.003 10.1088/1361-6560/ab63bb 10.1002/mp.13933 10.1007/s12350-019-01594-2 10.1002/mp.14818 10.1088/1361-6560/abc5a6 10.1002/mp.14810 10.1002/mp.14539 10.1088/1361-6560/abe736 10.1088/1361-6560/ab652c 10.1002/mp.14584	2021-05-17	Deep learning has revolutionized image processing and achieved the-state-of-art performance in many medical image segmentation tasks. Many deep learning-based methods have been published to segment different parts of the body for different medical applications. It is necessary to summarize the current state of development for deep learning in the field of medical image segmentation. In this paper…			Yes.	The paper is a review of multiple studies in the field of medical image segmentation, and did not conduct its own study. Therefore, there is no specific number of patients used in the review.	The paper does not provide a specific answer to this question. However, based on the context of the paper, it can be inferred that the study uses various medical image modalities, including MRI, PET, CT, and ultrasound.	Yes, the paper reviewed deep learning methods for multi-organ image segmentation, indicating that they used images from multiple organs.	The paper is about both organ and tumor segmentation.	No	The abstract does not provide information about whether or not the code was made public.	The paper does not mention whether the data used in the surveyed works was made public or not.	The paper provides a comprehensive review of deep learning methods for multi-organ image segmentation in radiotherapy, highlighting achievements, shortcomings, and future potentials of each category.
A deep learning-based auto-segmentation system for organs-at-risk on whole-body computed tomography images for radiation therapy.	10.1016/j.radonc.2021.04.019	2021-05-08	Delineating organs at risk (OARs) on computed tomography (CT) images is an essential step in radiation therapy; however, it is notoriously time-consuming and prone to inter-observer variation. Herein, we report a deep learning-based automatic segmentation (AS) algorithm (WBNet) that can accurately and efficiently delineate all major OARs in the entire body directly on CT scans. We collected 755 C…	https://thegreenjournal.com/retrieve/pii/S0167814021062174	@article{Chen_2021, doi = {10.1016/j.radonc.2021.04.019}, url = {https://doi.org/10.1016%2Fj.radonc.2021.04.019}, year = 2021, month = {jul}, publisher = {Elsevier {BV}}, volume = {160}, pages = {175--184}, author = {Xuming Chen and Shanlin Sun and Narisu Bai and Kun Han and Qianqian Liu and Shengyu Yao and Hao Tang and Chupeng Zhang and Zhipeng Lu and Qian Huang and Guoqi Zhao and Yi Xu and Ting…	No.	755 patients were used in the study.	CT images were used in the study.	Yes, the paper used CT scans from multiple organs.	The paper is about organ segmentation.	Yes.	The paper does not provide information on whether the code was made public or not.	The paper mentions that there were two sets of data used: an in-house dataset and a public dataset. However, it is not clear if both datasets were made public.	The paper describes a deep learning-based automatic segmentation algorithm called WBNet that can accurately and efficiently delineate all major organs at risk in the entire body in radiotherapy, enabling time-saving and clinically acceptable dose differences compared with manual delineation.
Head and neck multi-organ segmentation on dual-energy CT using dual pyramid convolutional neural networks.	10.1088/1361-6560/abfce2	2021-04-30	Organ delineation is crucial to diagnosis and therapy, while it is also labor-intensive and observer-dependent. Dual energy CT (DECT) provides additional image contrast than conventional single energy CT (SECT), which may facilitate automatic organ segmentation. This work aims to develop an automatic multi-organ segmentation approach using deep learning for head-and-neck region on DECT. We propos…	https://iopscience.iop.org/article/10.1088/1361-6560/abfce2	@article{Wang_2021, doi = {10.1088/1361-6560/abfce2}, url = {https://doi.org/10.1088%2F1361-6560%2Fabfce2}, year = 2021, month = {may}, publisher = {{IOP} Publishing}, volume = {66}, number = {11}, pages = {115008}, author = {Tonghe Wang and Yang Lei and Justin Roper and Beth Ghavidel and Jonathan J Beitler and Mark McDonald and Walter J Curran and Tian Liu and Xiaofeng Yang}, title = {Head and n…	No.	127 patients were used in the study.	The study used Dual energy CT (DECT) images.	The paper used images from multiple organs.	The paper is about organ segmentation.	Yes. The paper proposed a novel multi-organ segmentation approach using deep learning for the head-and-neck region on dual-energy CT (DECT).	The paper doesn't mention anything about making the code public or providing any links to access it, so I don't know.	The paper does not provide information about whether the data was made public.	The paper presents an automatic multi-organ segmentation approach using deep learning for head-and-neck region on DECT which outperforms using SECT in almost all 19 organs with statistical significance in DSC.
Deep cross-modality (MR-CT) educed distillation learning for cone beam CT lung tumor segmentation.	10.1002/mp.14902	2021-04-28	Despite the widespread availability of in-treatment room cone beam computed tomography (CBCT) imaging, due to the lack of reliable segmentation methods, CBCT is only used for gross set up corrections in lung radiotherapies. Accurate and reliable auto-segmentation tools could potentiate volumetric response assessment and geometry-guided adaptive radiation therapies. Therefore, we developed a new d…	https://onlinelibrary.wiley.com/doi/10.1002/mp.14902	@article{Jiang_2021, doi = {10.1002/mp.14902}, url = {https://doi.org/10.1002%2Fmp.14902}, year = 2021, month = {may}, publisher = {Wiley}, volume = {48}, number = {7}, pages = {3702--3713}, author = {Jue Jiang and Sadegh Riyahi Alam and Ishita Chen and Perry Zhang and Andreas Rimner and Joseph O. Deasy and Harini Veeraraghavan}, title = {Deep cross-modality ({MR}-{CT}) educed distillation learni…	No.	216 weekly CBCTs and 82 T2-weighted turbo spin echo MRI were acquired from different patient cohorts. Validation was done on 20 weekly CBCTs from patients not used in training. Independent testing was done on 38 weekly CBCTs from patients not used in training or validation. Therefore, data from at least 336 patients were used in the study.	The study used cone beam computed tomography (CBCT) and T2-weighted turbo spin echo MRI.	The paper used images from multiple sources (CBCT and MRI), but only for the lung.	The paper is about tumor segmentation.	Yes. The paper proposed a novel deep learning CBCT lung tumor segmentation method called cross-modality educed distillation (CMEDL) that uses magnetic resonance imaging (MRI) to guide CBCT segmentation network training.	The paper does not mention whether the code was made public or not.	The paper doesn't provide information about making the data public.	The paper describes a new deep learning method called cross-modality educed distillation (CMEDL) for automatic segmentation of lung tumors from cone beam computed tomography (CBCT) images, which significantly improves the accuracy of segmentation over existing CBCT-only methods.
Deep-learning-based image registration and automatic segmentation of organs-at-risk in cone-beam CT scans from high-dose radiation treatment of pancreatic cancer.	10.1002/mp.14906 10.1109/CVPR.2019.00435 10.1109/CVPR.2001.990497 10.1007/978-3-319-24574-4_28	2021-04-28	Accurate deformable registration between computed tomography (CT) and cone-beam CT (CBCT) images of pancreatic cancer patients treated with high biologically effective radiation doses is essential to assess changes in organ-at-risk (OAR) locations and shapes and to compute delivered dose. This study describes the development and evaluation of a deep-learning (DL) registration model to predict OAR…			No.	40.	CT and cone-beam CT (CBCT) images were used in the study.	The paper used images from a single source (CT and CBCT) and multiple organs (small bowel, stomach, and duodenum). So, the answer is Yes.	The paper is about organ segmentation.	No. The paper did not propose a novel segmentation method or deep learning architecture.	The paper doesn't mention whether the code is made public or not.	The paper does not mention whether the data was made public or not.	The paper proposes and evaluates a deep-learning-based registration model that improves segmentation accuracy and reduces processing time compared to intensity-based algorithms, for CBCT images of pancreatic cancer patients treated with high biologically effective radiation doses.
Male pelvic CT multi-organ segmentation using synthetic MRI-aided dual pyramid networks.	10.1088/1361-6560/abf2f9	2021-03-30	The delineation of the prostate and organs-at-risk (OARs) is fundamental to prostate radiation treatment planning, but is currently labor-intensive and observer-dependent. We aimed to develop an automated computed tomography (CT)-based multi-organ (bladder, prostate, rectum, left and right femoral heads (RFHs)) segmentation method for prostate radiation therapy treatment planning. The proposed me…	https://iopscience.iop.org/article/10.1088/1361-6560/abf2f9	@article{Lei_2021, doi = {10.1088/1361-6560/abf2f9}, url = {https://doi.org/10.1088%2F1361-6560%2Fabf2f9}, year = 2021, month = {apr}, publisher = {{IOP} Publishing}, volume = {66}, number = {8}, pages = {085007}, author = {Yang Lei and Tonghe Wang and Sibo Tian and Yabo Fu and Pretesh Patel and Ashesh B Jani and Walter J Curran and Tian Liu and Xiaofeng Yang}, title = {Male pelvic {CT} multi-org…	No.	140.	CT images were used in the study.	The paper used images from multiple organs.	The paper is about organ segmentation.	The paper proposed both a novel segmentation method and a deep learning architecture.	The paper does not provide any information on whether the code was made public or not.	The paper doesn't provide information on whether or not the data was made public.	The paper proposes an automated segmentation method for prostate radiation therapy treatment planning using synthetic MRIs and deep learning, which outperforms state-of-the-art methods.
Multiview Self-Supervised Segmentation for OARs Delineation in Radiotherapy.	10.1155/2021/8894222 10.1186/s13014-016-0761-0 10.1118/1.4927567 10.1038/s42256-019-0099-z 10.1002/mp.13300 10.1007/s10278-013-9622-7	2021-03-23	Radiotherapy has become a common treatment option for head and neck (H&N) cancer, and organs at risk (OARs) need to be delineated to implement a high conformal dose distribution. Manual drawing of OARs is time consuming and inaccurate, so automatic drawing based on deep learning models has been proposed to accurately delineate the OARs. However, state-of-the-art performance usually requires a dec…			No.	220.	The type of images used in the study is CT (computed tomography) images.	The paper doesn't mention using images from multiple sources or multiple organs. Therefore, I cannot give a definitive answer to this question.	The paper is about organ segmentation.	The paper proposed a novel multiview contrastive representation learning architecture.	The paper does not mention whether the code was made public or not.	The paper does not mention if the data was made public.	The paper proposes a novel multiview contrastive representation learning method to improve automatic segmentation of organs at risk in head and neck cancer patients, which significantly improves the performance.
Tumor Segmentation in Patients with Head and Neck Cancers Using Deep Learning Based-on Multi-modality PET/CT Images.	10.1007/978-3-030-67194-5_10 10.3322/caac.21590 10.1016/j.ijrobp.2008.01.012 10.1016/j.ijrobp.2006.01.014 10.1016/j.semradonc.2005.01.005 10.1016/j.ijrobp.2006.12.039 10.1007/s13735-017-0141-z 10.1016/j.semradonc.2019.02.001 10.1186/s12885-020-6694-x 10.1007/s10278-020-00341-1 10.1007/978-3-030-32245-8_21 10.1007/978-3-319-24574-4_28 10.1016/j.compbiomed.2020.103758 10.1109/ICCV.2015.178 10.1109/…	2021-03-17	Segmentation of head and neck cancer (HNC) primary tumors onmedical images is an essential, yet labor-intensive, aspect of radiotherapy.PET/CT imaging offers a unique ability to capture metabolic and anatomicinformation, which is invaluable for tumor detection and border definition. Anautomatic segmentation tool that could leverage the dual streams of informationfrom PET and CT imaging simultaneo…			No.	201.	PET/CT images were used in the study.	The paper used a multi-institutional PET/CT dataset of 201 HNC patients to develop deep learning architectures for primary tumor auto-segmentation for HNC patients. Therefore, the paper used images from multiple sources.	The paper is about tumor segmentation.	Yes, the paper proposed novel deep learning architectures for primary tumor auto-segmentation for HNC patients.	The paper does not mention anything about the code being made public.	Yes.	The paper presents a promising approach for automatic, accurate, and efficient primary tumor segmentation for HNC patients using novel deep learning architectures trained on a multi-institutional PET/CT dataset.
Deep Learning-Based Methods for Prostate Segmentation in Magnetic Resonance Imaging.	10.3390/app11020782	2021-03-09	Magnetic Resonance Imaging-based prostate segmentation is an essential task for adaptive radiotherapy and for radiomics studies whose purpose is to identify associations between imaging features and patient outcomes. Because manual delineation is a time-consuming task, we present three deep-learning (DL) approaches, namely UNet, efficient neural network (ENet), and efficient residual factorized c…	https://www.mdpi.com/2076-3417/11/2/782	@article{Comelli_2021, doi = {10.3390/app11020782}, url = {https://doi.org/10.3390%2Fapp11020782}, year = 2021, month = {jan}, publisher = {{MDPI} {AG}}, volume = {11}, number = {2}, pages = {782}, author = {Albert Comelli and Navdeep Dahiya and Alessandro Stefano and Federica Vernuccio and Marzia Portoghese and Giuseppe Cutaia and Alberto Bruno and Giuseppe Salvaggio and Anthony Yezzi}, title = …	No.	The paper mentions that a limited set of 85 manual prostate segmentations were used in the study.	MRI.	The paper does not provide information on whether it used images from multiple sources or multiple organs.	Organ segmentation.	The paper did not propose a novel segmentation method or deep learning architecture.	It is not mentioned in the abstract whether the code was made public or not.	The paper does not provide information on whether the data was made public or not.	The paper evaluates the accuracy and efficiency of three deep learning models for automatically segmenting the prostate gland on T2-weighted MRI, and finds that ENet is the most accurate and efficient model that could be efficiently applied for prostate delineation even in small image training datasets with potential benefit for patient management personalization.
A comparison of methods for fully automatic segmentation of tumors and involved nodes in PET/CT of head and neck cancers.	10.1088/1361-6560/abe553	2021-03-06	Target volume delineation is a vital but time-consuming and challenging part of radiotherapy, where the goal is to deliver sufficient dose to the target while reducing risks of side effects. For head and neck cancer (HNC) this is complicated by the complex anatomy of the head and neck region and the proximity of target volumes to organs at risk. The purpose of this study was to compare and evalua…	https://iopscience.iop.org/article/10.1088/1361-6560/abe553	@article{Groendahl_2021, doi = {10.1088/1361-6560/abe553}, url = {https://doi.org/10.1088%2F1361-6560%2Fabe553}, year = 2021, month = {mar}, publisher = {{IOP} Publishing}, volume = {66}, number = {6}, pages = {065012}, author = {Aurora Rosvoll Groendahl and Ingerid Skjei Knudtsen and Bao Ngoc Huynh and Martine Mulstad and Yngve Mardal Moe and Franziska Knuth and Oliver Tomic and Ulf Geir Indahl …	No.	197 patients were included in the study.	The study used PET/CT images.	The paper used images from a single organ, the head and neck region.	Tumor Segmentation.	Yes.	The paper does not mention whether the code was made public or not.	The paper does not provide information on whether the data used in the study was made public.	The paper concludes that deep learning based on multimodality PET/CT input results in superior automatic gross tumor volume segmentation of head and neck cancer, resulting in better target coverage and less inclusion of surrounding normal tissue.
Domain adversarial networks and intensity-based data augmentation for male pelvic organ segmentation in cone beam CT.	10.1016/j.compbiomed.2021.104269	2021-02-28	In radiation therapy, a CT image is used to manually delineate the organs and plan the treatment. During the treatment, a cone beam CT (CBCT) is often acquired to monitor the anatomical modifications. For this purpose, automatic organ segmentation on CBCT is a crucial step. However, manual segmentations on CBCT are scarce, and models trained with CT data do not generalize well to CBCT images. We …	https://www.sciencedirect.com/science/article/pii/S0010482521000639?via%3Dihub	@article{Brion_2021, doi = {10.1016/j.compbiomed.2021.104269}, url = {https://doi.org/10.1016%2Fj.compbiomed.2021.104269}, year = 2021, month = {apr}, publisher = {Elsevier {BV}}, volume = {131}, pages = {104269}, author = {Eliott Brion and Jean L{\'{e}}ger and A.M. Barrag{\'{a}}n-Montero and Nicolas Meert and John A. Lee and Benoit Macq}, title = {Domain adversarial networks and intensity-based …	No.	The paper does not mention the number of patients used in the study.	CT images were used in the study.	The paper used images from multiple organs.	The paper is about organ segmentation.	Yes, the paper proposed an adversarial training framework for automatic organ segmentation on cone-beam CT (CBCT) images in radiotherapy.	The information whether the code was made public or not is not mentioned in the abstract.	The paper does not mention whether the data was made public or not.	The paper proposes the use of adversarial networks and intensity-based data augmentation to train a neural network for automatic organ segmentation on cone beam CT in radiotherapy, which outperforms previously used methods.
Feasibility of Continual Deep Learning-Based Segmentation for Personalized Adaptive Radiation Therapy in Head and Neck Area.	10.3390/cancers13040702 10.1016/j.ijrobp.2020.10.021 10.1016/j.radonc.2015.07.041 10.1016/j.radonc.2013.10.010 10.1016/j.radonc.2012.02.010 10.1016/j.ijrobp.2005.07.630 10.1016/j.radonc.2016.09.009 10.1016/j.ijrobp.2012.03.031 10.1186/1748-717X-7-32 10.1016/j.oraloncology.2018.04.025 10.1007/s00066-011-2273-z 10.1007/s00066-014-0634-0 10.1016/j.radonc.2019.03.004 10.1016/j.radonc.2019.09.022 10.3…	2021-02-13	This study investigated the feasibility of deep learning-based segmentation (DLS) and continual training for adaptive radiotherapy (RT) of head and neck (H&N) cancer. One-hundred patients treated with definitive RT were included. Based on 23 organs-at-risk (OARs) manually segmented in initial planning computed tomography (CT), modified FC-DenseNet was trained for DLS: (i) using data obtained from…			No.	One-hundred patients were used in the study.	The paper mentions that the patients were treated with definitive radiotherapy and based on 23 organs-at-risk (OARs) manually segmented in the initial planning computed tomography (CT), the modified FC-DenseNet was trained for Deep Learning-based Segmentation (DLS). Therefore, CT images were used in this study.	The paper used images from a single organ - head and neck - but from multiple patients. So the answer is No, the paper used images from multiple patients of the same organ.	The paper is about organ segmentation.	The paper did not propose a novel segmentation method or deep learning architecture.	The paper does not mention if the code was made public or not.	The paper does not mention whether the data was made public or not.	The study suggests that deep learning-based segmentation is effective and preferred over deformable image registration for adaptive radiotherapy of head and neck cancer, and continual training is necessary for optimization and robustness.
A comparison of fully automatic segmentation of tumors and involved nodes in PET/CT of head and neck cancers.	10.1088/1361-6560/abe553	2021-02-12	Target volume delineation is a vital but time-consuming and challenging part of radiotherapy, where the goal is to deliver sufficient dose to the target while reducing risks of side effects. For head and neck cancer (HNC) this is complicated by the complex anatomy of the head and neck region and the proximity of target volumes to organs at risk. The purpose of this study was to compare and evalua…	https://iopscience.iop.org/article/10.1088/1361-6560/abe553	@article{Groendahl_2021, doi = {10.1088/1361-6560/abe553}, url = {https://doi.org/10.1088%2F1361-6560%2Fabe553}, year = 2021, month = {mar}, publisher = {{IOP} Publishing}, volume = {66}, number = {6}, pages = {065012}, author = {Aurora Rosvoll Groendahl and Ingerid Skjei Knudtsen and Bao Ngoc Huynh and Martine Mulstad and Yngve Mardal Moe and Franziska Knuth and Oliver Tomic and Ulf Geir Indahl …	No.	197	The study used PET/CT images.	The paper did not mention any other organs or sources of images apart from head and neck cancer PET/CT images.	Tumor Segmentation.	Yes. The paper introduced a deep learning based method and compared it against conventional PET thresholding methods and six classical machine learning algorithms.	The paper does not mention whether the code was made public or not.	The paper does not provide information on whether the data used in the study was made public.	Deep learning based on multimodality PET/CT input resulted in superior target coverage and less inclusion of surrounding normal tissue, making it a better approach for automatic gross tumor volume (GTV) segmentation of head and neck cancer in PET/CT images.
Automated approach for segmenting gross tumor volumes for lung cancer stereotactic body radiation therapy using CT-based dense V-networks.	10.1093/jrr/rraa132 10.1088/1361-6560/aaf44b 10.1109/CVPR.2017.243	2021-01-23	The aim of this study was to develop an automated segmentation approach for small gross tumor volumes (GTVs) in 3D planning computed tomography (CT) images using dense V-networks (DVNs) that offer more advantages in segmenting smaller structures than conventional V-networks. Regions of interest (ROI) with dimensions of 50 × 50 × 6-72 pixels in the planning CT images were cropped based on the GTV …			No.	192.	CT (computed tomography) images were used in the study.	The paper only mentions using planning CT images from lung cancer patients. So, the answer is no.	Tumor segmentation.	The paper proposed a novel automated segmentation approach using dense V-networks.	The paper does not mention whether the code was made public or not.	The paper does not mention if the data was made public.	The paper describes the development of an automated segmentation approach for small gross tumor volumes in 3D planning CT images using Dense V-networks which could be useful in segmenting GTVs for planning lung cancer SBRT.
Cardio-pulmonary substructure segmentation of radiotherapy computed tomography images using convolutional neural networks for clinical outcomes analysis.	10.1016/j.phro.2020.05.009 10.1158/1078-0432.CCR-19-2627	2021-01-19	Radiation dose to the cardio-pulmonary system is critical for radiotherapy-induced mortality in non-small cell lung cancer. Our goal was to automatically segment substructures of the cardio-pulmonary system for use in outcomes analyses for thoracic cancers. We built and validated a multi-label Deep Learning Segmentation (DLS) model for accurate auto-segmentation of twelve cardio-pulmonary substru…			No.	217 CT scans were used, however, it is not specified how many patients these scans belong to.	CT scans were used in the study.	The paper only used images from a single organ i.e. the cardio-pulmonary system, but they used multiple sources.	Organ segmentation.	The paper proposed a novel segmentation method based on deep learning.	The paper mentions that the model has been incorporated into an open-source tool for the community to use for treatment planning and clinical outcomes analysis, however, it is not specifically mentioned whether the code has been made public.	The text does not provide a clear answer to this question.	The paper presents a multi-label Deep Learning Segmentation (DLS) model that can automatically segment substructures of the cardio-pulmonary system for use in outcomes analyses for thoracic cancers, demonstrating high accuracy and clinical acceptability.
Semi-automatic sigmoid colon segmentation in CT for radiation therapy treatment planning via an iterative 2.5-D deep learning approach.	10.1016/j.media.2020.101896	2021-01-01	Automatic sigmoid colon segmentation in CT for radiotherapy treatment planning is challenging due to complex organ shape, close distances to other organs, and large variations in size, shape, and filling status. The patient bowel is often not evacuated, and CT contrast enhancement is not used, which further increase problem difficulty. Deep learning (DL) has demonstrated its power in many segment…	https://www.sciencedirect.com/science/article/pii/S1361841520302607?via%3Dihub	@article{Gonzalez_2021, doi = {10.1016/j.media.2020.101896}, url = {https://doi.org/10.1016%2Fj.media.2020.101896}, year = 2021, month = {feb}, publisher = {Elsevier {BV}}, volume = {68}, pages = {101896}, author = {Yesenia Gonzalez and Chenyang Shen and Hyunuk Jung and Dan Nguyen and Steve B. Jiang and Kevin Albuquerque and Xun Jia}, title = {Semi-automatic sigmoid colon segmentation in {CT} for…	No.	50 patients were used in the study.	CT images were used in the study.	The paper doesn't provide information about using images from multiple sources or multiple organs.	The paper is about organ segmentation.	Yes. The paper proposed an iterative 2.5-D deep learning approach for sigmoid colon segmentation in CT scans.	The paper does not mention whether the code was made public or not.	The paper did not mention if the data was made public or not.	The paper proposes an iterative 2.5-D DL approach for automatic sigmoid colon segmentation in CT for radiotherapy treatment planning, achieving good results even without CT contrast enhancement and with a limited training data size.
A Deep Learning-Based Automated CT Segmentation of Prostate Cancer Anatomy for Radiation Therapy Planning-A Retrospective Multicenter Study.	10.3390/diagnostics10110959 10.3322/caac.21492 10.6004/jnccn.2019.0023 10.1016/j.clon.2009.05.006 10.1016/j.urolonc.2016.06.002 10.1016/j.radonc.2017.04.015 10.1016/S0167-8140(98)00028-0 10.1016/S0167-8140(98)00021-8 10.1016/S0360-3016(99)00090-5 10.4103/0971-6203.44472 10.1118/1.4871620 10.1186/1748-717X-8-106 10.1038/nature14539 10.1016/j.compbiomed.2018.05.018 10.1002/mp.12811 10.1016/j.media.…	2020-11-21	A commercial deep learning (DL)-based automated segmentation tool (AST) for computed tomography (CT) is evaluated for accuracy and efficiency gain within prostate cancer patients. Thirty patients from six clinics were reviewed with manual- (MC), automated- (AC) and automated and edited (AEC) contouring methods. In the AEC group, created contours (prostate, seminal vesicles, bladder, rectum, femor…			No.	30 patients were used in the study.	The study used computed tomography (CT) images.	The paper used CT images from multiple prostate cancer patients. Therefore, the paper used images from multiple sources.	The paper is about organ segmentation.	No.	The paper does not mention whether the code was made public or not.	The paper doesn't mention if the data was made public or not.	The paper demonstrates that a DL-based automated segmentation tool (AST) can significantly reduce time-consuming and labor-intensive manual segmentation tasks while improving segmentation consistency on computed tomography (CT) images of prostate cancer patients.
Hippocampus segmentation in CT using deep learning: impact of MR versus CT-based training contours.	10.1117/1.JMI.7.6.064001 10.1016/j.radonc.2017.12.013 10.1097/00019052-200304000-00002 10.1016/j.radonc.2010.09.013 10.1200/JCO.2014.57.2909 10.1016/j.ijrobp.2018.08.056 10.1212/WNL.42.1.183 10.1007/s12021-014-9243-4 10.1007/978-3-319-67389-9_11 10.1109/ISBI.2017.7950499 10.1016/j.media.2017.11.004 10.1007/s12021-019-09417-y 10.1007/978-3-319-67389-9_34 10.1002/mp.14098 10.1117/12.2293569 10.1109…	2020-11-17	Purpose: Hippocampus contouring for radiotherapy planning is performed on MR image data due to poor anatomical visibility on computed tomography (CT) data. Deep learning methods for direct CT hippocampus auto-segmentation exist, but use MR-based training contours. We investigate if these can be replaced by CT-based contours without loss in segmentation performance. This would remove the MR not on…	https://www.spiedigitallibrary.org/journals/journal-of-medical-imaging/volume-7/issue-6/064001/Hippocampus-segmentation-in-CT-using-deep-learning--impact-of/10.1117/1.JMI.7.6.064001.full?SSO=1		No.	The study used 45 patients.	The study used both MR and CT images.	The paper doesn't mention the use of images from multiple sources or multiple organs.	The paper is specifically about organ segmentation, more precisely, hippocampus segmentation in radiotherapy planning.	No.	The paper does not mention anything about the code being made public or open-sourced.	The paper does not mention whether the data used in the study was made public.	This paper investigates whether CT-based or propagated MR-based contours can be used for deep learning methods in hippocampus segmentation for radiotherapy planning and finds that replacing propagated MR-based contours with CT-based contours leads to significant loss in performance.
Automatic Segmentation Using Deep Learning to Enable Online Dose Optimization During Adaptive Radiation Therapy of Cervical Cancer.	10.1016/j.ijrobp.2020.10.038	2020-11-13	This study investigated deep learning models for automatic segmentation to support the development of daily online dose optimization strategies, eliminating the need for internal target volume expansions and thereby reducing toxicity events of intensity modulated radiation therapy for cervical cancer. The cervix-uterus, vagina, parametrium, bladder, rectum, sigmoid, femoral heads, kidneys, spinal…	https://redjournal.org/retrieve/pii/S0360301620344849	@article{Rigaud_2021, doi = {10.1016/j.ijrobp.2020.10.038}, url = {https://doi.org/10.1016%2Fj.ijrobp.2020.10.038}, year = 2021, month = {mar}, publisher = {Elsevier {BV}}, volume = {109}, number = {4}, pages = {1096--1110}, author = {Bastien Rigaud and Brian M. Anderson and Zhiqian H. Yu and Maxime Gobeli and Guillaume Cazoulat and Jonas Söderberg and Elin Samuelsson and David Lidberg and Christ…	No.	408.	CT scans were used in the study.	The paper used images from multiple sources and multiple organs.	Organ segmentation.	The paper did not propose a novel segmentation method or deep learning architecture.	The paper does not mention whether the code was made public or not.	The paper doesn't provide a clear answer to this question.	The paper investigates deep learning models for automatic segmentation to enable daily online dose optimization and reduce toxicity events of intensity modulated radiation therapy for cervical cancer while maintaining reasonable dosimetric accuracies using small planning target volume margins.
Automatic multi-organ segmentation in computed tomography images using hierarchical convolutional neural network.	10.1117/1.JMI.7.5.055001 10.1016/j.radonc.2015.04.012 10.1016/S0167-8140(98)00021-8 10.1016/S0360-3016(02)02950-4 10.1016/j.ijrobp.2010.10.019 10.1186/1748-717X-8-229 10.1109/ISBI.2011.5872795 10.1007/978-3-540-85990-1_52 10.1016/j.radonc.2013.05.032 10.1016/j.media.2012.10.002 10.1118/1.3654160 10.1186/1475-925X-12-S1-S1 10.1118/1.4774359 10.1117/12.534822 10.1007/978-3-540-75757-3_31 10.1088/00…	2020-10-27	Purpose: Accurate segmentation of treatment planning computed tomography (CT) images is important for radiation therapy (RT) planning. However, low soft tissue contrast in CT makes the segmentation task challenging. We propose a two-step hierarchical convolutional neural network (CNN) segmentation strategy to automatically segment multiple organs from CT. Approach: The first step generates a coar…	https://www.spiedigitallibrary.org/journals/journal-of-medical-imaging/volume-7/issue-5/055001/Automatic-multi-organ-segmentation-in-computed-tomography-images-using-hierarchical/10.1117/1.JMI.7.5.055001.full		No.	The paper doesn't mention the number of patients used in the study.	CT images were used in the study.	Yes, the paper used images from two sources: male pelvic and head and neck (H&N) CTs used for RT planning of prostate and H&N cancer, respectively.	Organ segmentation.	Yes. The paper proposed a two-step hierarchical convolutional neural network (CNN) segmentation strategy to automatically segment multiple organs from CT. The strategy combines UNet and a generative adversarial network to generate both coarse and fine segmentations.	It is not mentioned in the abstract whether the code was made public or not.	The paper mentions that the H&N segmentation network was tested on a public domain dataset (N = 38). Therefore, the answer is Yes.	The paper proposes a hierarchical deep learning strategy that can automatically and accurately segment multiple organs from CT images used in radiotherapy treatment planning.
Deep learning-based medical image segmentation with limited labels.	10.1088/1361-6560/abc363	2020-10-22	Deep learning (DL)-based auto-segmentation has the potential for accurate organ delineation in radiotherapy applications but requires large amounts of clean labeled data to train a robust model. However, annotating medical images is extremely time-consuming and requires clinical expertise, especially for segmentation that demands voxel-wise labels. On the other hand, medical images without annota…	https://iopscience.iop.org/article/10.1088/1361-6560/abc363	@article{Chi_2020, doi = {10.1088/1361-6560/abc363}, url = {https://doi.org/10.1088%2F1361-6560%2Fabc363}, year = 2020, month = {nov}, publisher = {{IOP} Publishing}, volume = {65}, number = {23}, pages = {235001}, author = {Weicheng Chi and Lin Ma and Junjie Wu and Mingli Chen and Weiguo Lu and Xuejun Gu}, title = {Deep learning-based medical image segmentation with limited labels}, journal = {P…	No	The paper does not provide the exact number of patients used in the study, but it mentions that they used "10 labeled TCIA dataset and 50 unlabeled CT scans from our institution" to train and evaluate their model.	CT scans were used in the study.	Yes, the paper used images from multiple sources and multiple organs.	Organ segmentation.	The paper did not propose a novel segmentation method or deep learning architecture.	The information about whether the code was made public or not is not provided in the abstract.	It is not specified in the abstract whether the data was made public or not.	The paper proposes a weakly supervised deep learning approach for automatic segmentation in radiotherapy using deformable image registration-based annotations, which outperforms traditional multi-atlas DIR methods and fully supervised limited data training.
A slice classification model-facilitated 3D encoder-decoder network for segmenting organs at risk in head and neck cancer.	10.1093/jrr/rraa094	2020-10-09	For deep learning networks used to segment organs at risk (OARs) in head and neck (H&N) cancers, the class-imbalance problem between small volume OARs and whole computed tomography (CT) images results in delineation with serious false-positives on irrelevant slices and unnecessary time-consuming calculations. To alleviate this problem, a slice classification model-facilitated 3D encoder-decoder n…	https://academic.oup.com/jrr/article/62/1/94/5917392	@article{Zhang_2020, doi = {10.1093/jrr/rraa094}, url = {https://doi.org/10.1093%2Fjrr%2Frraa094}, year = 2020, month = {oct}, publisher = {Oxford University Press ({OUP})}, volume = {62}, number = {1}, pages = {94--103}, author = {Shuming Zhang and Hao Wang and Suqing Tian and Xuyang Zhang and Jiaqi Li and Runhong Lei and Mingze Gao and Chunlei Liu and Li Yang and Xinfang Bi and Linlin Zhu and S…	No.	170	CT images were used in the study.	The paper used images from a specific group of organs. Therefore, the answer is no.	The paper is about organ segmentation.	Yes.	The paper doesn't provide any information about whether the code was made public or not.	The paper does not state whether the data was made public or not.	The paper describes a two-step segmentation model for deep learning networks that utilizes a slice classification model and 3D encoder-decoder network to improve accuracy and efficiency in segmenting organs at risk (OARs) in head and neck cancer patients, reducing the workload for radiation oncologists.
A Cascaded Deep-Learning Framework for Segmentation of Metastatic Brain Tumors Before and After Stereotactic Radiation Therapy	10.1109/EMBC44109.2020.9175489	2020-10-07	Radiation therapy is a major treatment option for brain metastasis. For radiation treatment planning and outcome evaluation, magnetic resonance (MR) images are acquired before and at multiple sessions after the treatment. Accurate segmentation of brain tumors on MR images is crucial for treatment planning, response evaluation, and developing data-driven models for outcome prediction. Due to the h…	https://ieeexplore.ieee.org/document/9175489/	@inproceedings{Jalalifar_2020, doi = {10.1109/embc44109.2020.9175489}, url = {https://doi.org/10.1109%2Fembc44109.2020.9175489}, year = 2020, month = {jul}, publisher = {{IEEE}}, author = {Ali Jalalifar and Hany Soliman and Arjun Sahgal and Ali Sadeghi-Naini}, title = {A Cascaded Deep-Learning Framework for Segmentation of Metastatic Brain Tumors Before and After Stereotactic Radiation Therapy}, …	No.	96 patients were used in the study.	The study used magnetic resonance (MR) images.	The paper did not mention the use of images from multiple sources or multiple organs, so the answer is 'I don't know.'	Tumor segmentation.	The paper proposed a novel segmentation method consisting of a cascaded 2D-3D Unet framework. So, the answer is Yes.	The paper does not mention if the code was made public or not.	The paper does not mention whether the data was made public or not.	The paper proposes a cascaded 2D-3D Unet framework for automatic segmentation of brain tumors on MR images before and after radiotherapy, which outperforms 2D and 3D Unets alone.
Automatic intraprostatic lesion segmentation in multiparametric magnetic resonance images with proposed multiple branch UNet.	10.1002/mp.14517	2020-10-05	Contouring intraprostatic lesions is a prerequisite for dose-escalating these lesions in radiotherapy to improve the local cancer control. In this study, a deep learning-based approach was developed for automatic intraprostatic lesion segmentation in multiparametric magnetic resonance imaging (mpMRI) images contributing to clinical practice. Multiparametric magnetic resonance imaging images from …	https://onlinelibrary.wiley.com/doi/10.1002/mp.14517	@article{Chen_2020, doi = {10.1002/mp.14517}, url = {https://doi.org/10.1002%2Fmp.14517}, year = 2020, month = {oct}, publisher = {Wiley}, volume = {47}, number = {12}, pages = {6421--6429}, author = {Yizheng Chen and Lei Xing and Lequan Yu and Hilary P. Bagshaw and Mark K. Buyyounouski and Bin Han}, title = {Automatic intraprostatic lesion segmentation in multiparametric magnetic resonance image…	No.	136.	Multiparametric Magnetic Resonance Imaging (mpMRI) images were used in the study.	No. The paper only used multiparametric MRI images from a single organ, which is the prostate.	Tumor segmentation.	Yes.	The paper does not mention whether the code was made public or not.	It is not explicitly stated in the abstract whether the data was made public or not.	The paper presents a deep learning-based approach to automatically segment intraprostatic lesions in multiparametric magnetic resonance imaging (mpMRI) images, which could contribute to improving outcomes in clinical practice.
Clinical evaluation of atlas- and deep learning-based automatic segmentation of multiple organs and clinical target volumes for breast cancer.	10.1016/j.radonc.2020.09.045	2020-09-30	Manual segmentation is the gold standard method for radiation therapy planning; however, it is time-consuming and prone to inter- and intra-observer variation, giving rise to interests in auto-segmentation methods. We evaluated the feasibility of deep learning-based auto-segmentation (DLBAS) in comparison to commercially available atlas-based segmentation solutions (ABAS) for breast cancer radiat…	https://thegreenjournal.com/retrieve/pii/S0167814020308203	@article{Choi_2020, doi = {10.1016/j.radonc.2020.09.045}, url = {https://doi.org/10.1016%2Fj.radonc.2020.09.045}, year = 2020, month = {dec}, publisher = {Elsevier {BV}}, volume = {153}, pages = {139--145}, author = {Min Seo Choi and Byeong Su Choi and Seung Yeun Chung and Nalee Kim and Jaehee Chun and Yong Bae Kim and Jee Suk Chang and Jin Sung Kim}, title = {Clinical evaluation of atlas- and de…	No.	62 patients were used in the study.	Contrast-enhanced planning computed tomography scans were used in the study. Therefore, CT was the type of images used in the study.	The paper only used contrast-enhanced planning computed tomography scans from 62 patients with breast cancer who underwent breast-conservation surgery. So, it used images from a single organ. Answer: Yes.	Both.	The paper proposed a novel segmentation method based on deep learning architecture. So, the answer is "Yes".	The paper does not mention whether the code was made public or not.	The paper does not provide information about whether the data was made public or not.	The study evaluated the feasibility of deep learning-based auto-segmentation (DLBAS) for breast cancer radiation therapy, and the results showed that DLBAS has great potential to aid a key process in the radiation therapy workflow, helping optimize and reduce the clinical workload.
Automatic segmentation and applicator reconstruction for CT-based brachytherapy of cervical cancer using 3D convolutional neural networks.	10.1002/acm2.13024	2020-09-30	In this study, we present deep learning-based approaches to automatic segmentation and applicator reconstruction with high accuracy and efficiency in the planning computed tomography (CT) for cervical cancer brachytherapy (BT). A novel three-dimensional (3D) convolutional neural network (CNN) architecture was proposed and referred to as DSD-UNET. The dataset of 91 patients received CT-based BT of…	https://onlinelibrary.wiley.com/doi/10.1002/acm2.13024	@article{Zhang_2020, doi = {10.1002/acm2.13024}, url = {https://doi.org/10.1002%2Facm2.13024}, year = 2020, month = {sep}, publisher = {Wiley}, volume = {21}, number = {10}, pages = {158--169}, author = {Daguang Zhang and Zhiyong Yang and Shan Jiang and Zeyang Zhou and Maobin Meng and Wei Wang}, title = {Automatic segmentation and applicator reconstruction for {CT}-based brachytherapy of cervical…	No.	91.	CT images were used in the study.	The paper used images from multiple patients and CTV (clinical target volume) for brachytherapy. So, yes, the paper used images from multiple sources/organs.	Both.	Yes.	The paper does not mention whether the code was made public or not.	It is not stated in the abstract whether the data was made public or not.	The paper presents a deep learning-based approach, specifically the DSD-UNET architecture, for automatic segmentation and applicator reconstruction with high accuracy and efficiency in the planning computed tomography for cervical cancer brachytherapy.
Simple low-cost approaches to semantic segmentation in radiation therapy planning for prostate cancer using deep learning with non-contrast planning CT images.	10.1016/j.ejmp.2020.09.004	2020-09-21	Deep learning has shown great efficacy for semantic segmentation. However, there are difficulties in the collection, labeling and management of medical imaging data, because of ethical complications and the limited number of imaging studies available at a single facility. This study aimed to find a simple and low-cost method to increase the accuracy of deep learning semantic segmentation for radi…	https://physicamedica.com/retrieve/pii/S1120179720302209	@article{Nemoto_2020, doi = {10.1016/j.ejmp.2020.09.004}, url = {https://doi.org/10.1016%2Fj.ejmp.2020.09.004}, year = 2020, month = {oct}, publisher = {Elsevier {BV}}, volume = {78}, pages = {93--100}, author = {Takafumi Nemoto and Natsumi Futakami and Masamichi Yagi and Etsuo Kunieda and Takeshi Akiba and Atsuya Takeda and Naoyuki Shigematsu}, title = {Simple low-cost approaches to semantic seg…	No.	556.	Non-contrast CT images were used in the study.	The paper only used non-contrast CT images for prostate cancer radiation therapy. So, the paper used multiple images for the same organ, but not from multiple sources or multiple organs.	Organ segmentation.	No.	It is not specified in the abstract whether the code was made public or not.	The paper doesn't provide information about whether the data was made public or not.	The paper proposes simple and low-cost methods to improve the accuracy of deep learning semantic segmentation for prostate cancer radiotherapy by removing cranial slices and adding ground truth labels for bladder and rectum as channels to the input for prostate training dataset.
MetNet: Computer-aided segmentation of brain metastases in post-contrast T1-weighted magnetic resonance imaging.	10.1016/j.radonc.2020.09.016	2020-09-17	Brain metastases are manually contoured during stereotactic radiosurgery (SRS) treatment planning, which is time-consuming, potentially challenging, and laborious. The purpose of this study was to develop and investigate a 2-stage deep learning (DL) approach (MetNet) for brain metastasis segmentation in pre-treatment magnetic resonance imaging (MRI). We retrospectively analyzed postcontrast 3D T1…	https://thegreenjournal.com/retrieve/pii/S016781402030788X	@article{Zhou_2020, doi = {10.1016/j.radonc.2020.09.016}, url = {https://doi.org/10.1016%2Fj.radonc.2020.09.016}, year = 2020, month = {dec}, publisher = {Elsevier {BV}}, volume = {153}, pages = {189--196}, author = {Zijian Zhou and Jeremiah W. Sanders and Jason M. Johnson and Maria Gule-Monroe and Melissa Chen and Tina M. Briere and Yan Wang and Jong Bum Son and Mark D. Pagel and Jingfei Ma and …	No.	934	The images used in the study were postcontrast 3D T1-weighted spoiled gradient echo MRIs. Therefore, the answer is MRI.	The paper only used images from one organ - the brain.	Tumor segmentation.	Yes.	The paper does not provide any information about whether the code was made public.	The paper does not provide information about whether the data was made public or not.	The paper presents a 2-stage deep learning approach for brain metastasis segmentation in pre-treatment magnetic resonance imaging (MRI) with high sensitivity, low false positives, and high segmentation accuracy, which may aid in treatment planning for stereotactic radiosurgery (SRS).
Evaluation on Auto-segmentation of the Clinical Target Volume (CTV) for Graves' Ophthalmopathy (GO) with a Fully Convolutional Network (FCN) on CT Images.	10.2174/1573405616666200910141323	2020-09-12	CDATA[Purpose: The aim of this study is to evaluate the accuracy and dosimetric effects for auto- segmentation of the CTV for GO in CT images based on FCN. An FCN-8s network architecture for auto-segmentation was built based on Caffe. CT images of 121 patients with GO who have received radiotherapy at the West China Hospital of Sichuan University were randomly selected for training and testing. T…	https://www.eurekaselect.com/185826/article	@article{Jiang_2021, doi = {10.2174/1573405616666200910141323}, url = {https://doi.org/10.2174%2F1573405616666200910141323}, year = 2021, month = {apr}, publisher = {Bentham Science Publishers Ltd.}, volume = {17}, number = {3}, pages = {404--409}, author = {Jialiang Jiang and Yong Luo and Feng Wang and Yuchuan Fu and Hang Yu and Yisong He}, title = {Evaluation on Auto-segmentation of the Clinica…	No	121	CT images were used in the study.	No. The paper only used CT images of 121 patients with GO who have received radiotherapy at the West China Hospital of Sichuan University.	The paper is about organ segmentation.	The paper proposed a deep learning architecture for auto-segmentation of the CTV for GO in CT images based on FCN. So, the answer is Yes.	The paper does not provide information on whether or not the code was made public.	It is not stated in the abstract whether the data was made public or not.	The paper shows that automatic segmentation of the clinical target volume (CTV) of glioma using deep learning models can achieve high accuracy (up to 0.83 DSC) and suggests that treating separate parts of the CTV as different anatomical regions can improve the accuracy of auto-segmentation.
Esophagus segmentation from planning CT images using an atlas-based deep learning approach.	10.1016/j.cmpb.2020.105685	2020-08-18	One of the main steps in the planning of radiotherapy (RT) is the segmentation of organs at risk (OARs) in Computed Tomography (CT). The esophagus is one of the most difficult OARs to segment. The boundaries between the esophagus and other surrounding tissues are not well-defined, and it is presented in several slices of the CT. Thus, manually segment the esophagus requires a lot of experience an…	https://www.sciencedirect.com/science/article/pii/S0169260720315182?via%3Dihub	@article{Diniz_2020, doi = {10.1016/j.cmpb.2020.105685}, url = {https://doi.org/10.1016%2Fj.cmpb.2020.105685}, year = 2020, month = {dec}, publisher = {Elsevier {BV}}, volume = {197}, pages = {105685}, author = {Jo{\~{a}}o Ot{\'{a}}vio Bandeira Diniz and Jonnison Lima Ferreira and Pedro Henrique Bandeira Diniz and Arist{\'{o}}fanes Corr{\^{e}}a Silva and Anselmo Cardoso de Paiva}, title = {Esopha…	No.	36.	The paper mentions that Computed Tomography (CT) images were used in the study.	The paper mentions that the database used for testing the proposed method includes 36 CT images acquired from 3 different institutes. So, the answer is yes, it used images from multiple sources.	Organ segmentation.	The paper proposed a fully automatic method for esophagus segmentation for better planning of radiotherapy in CT. So, Yes it proposes a novel segmentation method.	The paper does not provide information on whether the code was made public.	The paper does not mention if the data was made public or not.	The paper proposes a fully automated method for esophagus segmentation in CT scans, achieved best results in literature so far, and can be of great help to specialists in radiotherapy planning.
Sequential and Iterative Auto-Segmentation of High-Risk Clinical Target Volume for Radiotherapy of Nasopharyngeal Carcinoma in Planning CT Images.	10.3389/fonc.2020.01134 10.1002/ijc.31937 10.1007/s11547-013-0359-7 10.1016/j.radonc.2019.03.004 10.1148/radiol.2019182012 10.1016/j.radonc.2017.10.032 10.1016/j.ijrobp.2019.06.2540 10.1016/j.media.2015.06.012 10.3389/fonc.2016.00178 10.3389/fonc.2019.00239 10.1002/mp.12918 10.3389/fncom.2020.00010 10.1002/mp.13416 10.3389/fonc.2017.00315 10.1007/978-3-319-24574-4_28 10.1002./mp.12045 10.1002/mp.…	2020-08-15	Background: Accurate segmentation of tumor targets is critical for maximizing tumor control and minimizing normal tissue toxicity. We proposed a sequential and iterative U-Net (SI-Net) deep learning method to auto-segment the high-risk primary tumor clinical target volume (CTVp1) for treatment planning of nasopharyngeal carcinoma (NPC) radiotherapy. Methods: The SI-Net is a variant of the U-Net a…	https://www.frontiersin.org/articles/10.3389/fonc.2020.01134/full		No.	The paper does not mention the number of patients used in the study.	CT images were used in the study.	The paper did not provide information if it used images from multiple sources or multiple organs or not.	The paper is specifically about tumor segmentation.	Yes, the paper proposed a sequential and iterative U-Net (SI-Net) deep learning method for segmenting the high-risk primary tumor clinical target volume (CTVp1) for radiotherapy planning of nasopharyngeal carcinoma (NPC).	The abstract of the paper does not provide any information regarding whether the code was made public.	The information in the abstract does not provide an explicit answer to this question.	The proposed sequential and iterative U-Net (SI-Net) deep learning method improves the accuracy of auto-segmentation of the high-risk primary tumor clinical target volume (CTVp1) for nasopharyngeal carcinoma (NPC) radiotherapy compared to the conventional U-Net model.
Fully automated multiorgan segmentation in abdominal magnetic resonance imaging with deep neural networks.	10.1002/mp.14429	2020-08-05	Segmentation of multiple organs-at-risk (OARs) is essential for magnetic resonance (MR)-only radiation therapy treatment planning and MR-guided adaptive radiotherapy of abdominal cancers. Current practice requires manual delineation that is labor-intensive, time-consuming, and prone to intra- and interobserver variations. We developed a deep learning (DL) technique for fully automated segmentatio…	https://onlinelibrary.wiley.com/doi/10.1002/mp.14429	@article{Chen_2020, doi = {10.1002/mp.14429}, url = {https://doi.org/10.1002%2Fmp.14429}, year = 2020, month = {aug}, publisher = {Wiley}, volume = {47}, number = {10}, pages = {4971--4982}, author = {Yuhua Chen and Dan Ruan and Jiayu Xiao and Lixia Wang and Bin Sun and Rola Saouaf and Wensha Yang and Debiao Li and Zhaoyang Fan}, title = {Fully automated multiorgan segmentation in abdominal magne…	No. It is a research article.	102.	MRI (specifically 3-Tesla T1 VIBE images) were used in the study.	The paper used images from a single source, 3.0-Tesla T1 VIBE (Volumetric Interpolated Breath-hold Examination), and studied the segmentation of multiple organs. So, the answer is Yes, the paper used images from multiple organs.	The paper is about organ segmentation.	The paper proposed a novel segmentation method based on a deep learning architecture called Automated deep Learning-based abdominal multiorgan segmentation (ALAMO).	The paper does not mention whether the code was made public or not.	It is not mentioned in the abstract whether the data was made public or not, so I don't know.	The paper presents a deep learning technique for fully automated segmentation of multiple organs-at-risk on clinical abdominal MR images with high accuracy, reliability, and efficiency.
Complete abdomen and pelvis segmentation using U-net variant architecture.	10.1002/mp.14422	2020-08-03	Organ segmentation of computed tomography (CT) imaging is essential for radiotherapy treatment planning. Treatment planning requires segmentation not only of the affected tissue, but nearby healthy organs-at-risk, which is laborious and time-consuming. We present a fully automated segmentation method based on the three-dimensional (3D) U-Net convolutional neural network (CNN) capable of whole abd…	https://onlinelibrary.wiley.com/doi/10.1002/mp.14422	@article{Weston_2020, doi = {10.1002/mp.14422}, url = {https://doi.org/10.1002%2Fmp.14422}, year = 2020, month = {oct}, publisher = {Wiley}, volume = {47}, number = {11}, pages = {5609--5618}, author = {Alexander D. Weston and Panagiotis Korfiatis and Kenneth A. Philbrick and Gian Marco Conte and Petro Kostandy and Thomas Sakinis and Atefeh Zeinoddini and Arunnit Boonrod and Michael Moynagh and N…	No	64 patients were included in the study.	CT images were used in the study.	The paper used CT images from multiple individuals, however they segmented the whole abdomen and pelvis into 33 unique organ and tissue structures of each individual. Therefore, the answer is no.	The paper is about organ segmentation.	The paper proposed a segmentation method based on the 3D U-Net architecture with residual blocks.	The paper doesn't mention whether the code was made public or not.	The paper does not explicitly state whether the data has been made public.	The paper presents a fully automated segmentation method for whole abdomen and pelvis in radiotherapy treatment planning using a 3D U-Net convolutional neural network, capable of segmenting 33 unique organ and tissue structures with high accuracy.
A deep learning method for real-time intraoperative US image segmentation in prostate brachytherapy.	10.1007/s11548-020-02231-x 10.1016/j.brachy.2011.07.005 10.1016/j.brachy.2018.07.017 10.1016/j.prro.2017.01.009 10.1109/TBME.2018.2865428 10.1016/j.media.2019.07.005 10.1109/TMI.2019.2913184 10.1117/1.JMI.6.1.011003 10.1016/j.media.2018.05.010 10.1016/j.cmpb.2012.04.006 10.1162/neco.1997.9.8.1735	2020-07-22	This paper addresses the detection of the clinical target volume (CTV) in transrectal ultrasound (TRUS) image-guided intraoperative for permanent prostate brachytherapy. Developing a robust and automatic method to detect the CTV on intraoperative TRUS images is clinically important to have faster and reproducible interventions that can benefit both the clinical workflow and patient health. We pre…			No.	145.	Ultrasound images were used in the study.	The paper only mentions the use of TRUS images for prostate brachytherapy, so the images were most likely from a single source and single organ. Therefore, the answer is No.	The paper is about organ segmentation (the clinical target volume (CTV) in transrectal ultrasound (TRUS) image-guided intraoperative for permanent prostate brachytherapy).	Yes, the paper proposed a multi-task deep learning method for an automatic prostate CTV boundary detection in intraoperative TRUS images.	The paper does not mention whether the code was made public or not.	The paper does not mention whether the data was made public or not.	The paper presents a multi-task deep learning method for automatic prostate CTV boundary detection in intraoperative TRUS images, achieving a mean accuracy of 90% and demonstrating the potential of shape model-based deep learning methods for accurate CTV segmentation in an ultrasound-guided intervention.
Deep learning vs. atlas-based models for fast auto-segmentation of the masticatory muscles on head and neck CT images.	10.1186/s13014-020-01617-0 10.1016/S0360-3016(03)00090-7 10.1016/j.rpor.2013.09.008 10.1186/1748-717X-7-32 10.1016/j.oraloncology.2018.04.025 10.11124/JBISRIR-2016-003250 10.1016/j.ijrobp.2010.10.019 10.1186/1748-717X-8-154 10.1016/j.prro.2013.03.003 10.1118/1.3654160 10.1016/j.radonc.2016.02.022 10.1088/1361-6560/aacb65 10.1148/radiol.2019182012 10.1016/j.radonc.2007.11.030 10.1118/1.4927567 10.…	2020-07-22	Impaired function of masticatory muscles will lead to trismus. Routine delineation of these muscles during planning may improve dose tracking and facilitate dose reduction resulting in decreased radiation-related trismus. This study aimed to compare a deep learning model with a commercial atlas-based model for fast auto-segmentation of the masticatory muscles on head and neck computed tomography …			No.	56.	CT images were used in the study.	The paper used images from a single organ, which is head and neck area, but it is not clear if the images are from a single source.	Organ segmentation.	The paper proposed a segmentation method that uses deep learning.	It is not mentioned in the abstract whether the code was made public or not.	The paper does not provide information about whether the data was made public.	The deep learning auto-segmentation of masticatory muscles on head and neck computed tomography images had improved segmentation accuracy compared with atlas-based auto-segmentation with no significant difference in dosimetric endpoints compared to manually segmented contours.
Multi-scale segmentation in GBM treatment using diffusion tensor imaging.	10.1016/j.compbiomed.2020.103815 10.1259/bjr.20190441	2020-07-14	Glioblastoma (GBM) is the commonest primary malignant brain tumor in adults, and despite advances in multi-modality therapy, the outlook for patients has changed little in the last 10 years. Local recurrence is the predominant pattern of treatment failure, hence improved local therapies (surgery and radiotherapy) are needed to improve patient outcomes. Currently segmentation of GBM for surgery or…			No.	The paper does not specify the number of patients used in the study.	Diffusion tensor magnetic resonance imaging (DTI) and conventional MRI sequences (T2-FLAIR and T1 weighted post contrast (T1c)) were used in the study. Therefore, MRI was used.	The paper did not mention the use of images from multiple sources or multiple organs.	The paper is about tumor segmentation.	Yes.	The paper does not mention whether the code was made public.	The paper does not specify whether the data was made public.	The paper demonstrates the potential for using an automatic multi-sequence segmentation model based on diffusion MR images and conventional MRI sequences for precise radiation treatment planning and surgery of glioblastoma in clinical practice.
CT-based multi-organ segmentation using a 3D self-attention U-net network for pancreatic radiotherapy.	10.1002/mp.14386	2020-07-13	Segmentation of organs-at-risk (OARs) is a weak link in radiotherapeutic treatment planning process because the manual contouring action is labor-intensive and time-consuming. This work aimed to develop a deep learning-based method for rapid and accurate pancreatic multi-organ segmentation that can expedite the treatment planning process. We retrospectively investigated one hundred patients with …	https://onlinelibrary.wiley.com/doi/10.1002/mp.14386	@article{Liu_2020, doi = {10.1002/mp.14386}, url = {https://doi.org/10.1002%2Fmp.14386}, year = 2020, month = {aug}, publisher = {Wiley}, volume = {47}, number = {9}, pages = {4316--4324}, author = {Yingzi Liu and Yang Lei and Yabo Fu and Tonghe Wang and Xiangyang Tang and Xiaojun Jiang and Walter J. Curran and Tian Liu and Pretesh Patel and Xiaofeng Yang}, title = {{CT}-based multi-organ segment…	No.	One hundred.	The study used computed tomography (CT) simulation images.	The paper used images from multiple organs.	Organ segmentation.	Yes, the paper proposed a novel segmentation method using a deep learning architecture called the 3D deep attention U-Net.	It is not stated in the abstract whether the code was made public.	The paper does not provide information about whether the data used in the study was made public or not.	The paper presents a deep learning-based method for rapid and accurate segmentation of multiple organs-at-risk in radiotherapeutic treatment planning, which could potentially expedite the treatment planning process and increase dose delivery accuracy while minimizing gastrointestinal toxicity.
Fast interactive medical image segmentation with weakly supervised deep learning method.	10.1007/s11548-020-02223-x 10.1016/j.acra.2018.02.018 10.1016/j.brachy.2018.07.017 10.1007/978-3-319-24574-4_28 10.1109/CVPR.2018.00071 10.1109/ICRA.2019.8793917 10.1109/TPAMI.2017.2699184 10.1109/CVPR.2018.00096 10.1109/CVPR.2017.477 10.1109/TMI.2016.2621185 10.1016/j.neucom.2018.05.083 10.1109/TMI.2019.2900516 10.1016/j.ijrobp.2011.02.013	2020-07-13	To achieve accurate image segmentation, which is the first critical step in medical image analysis and interventions, using deep neural networks seems a promising approach provided sufficiently large and diverse annotated data from experts. However, annotated datasets are often limited because it is prone to variations in acquisition parameters and require high-level expert's knowledge, and manua…			No.	The paper mentions a clinical database of 145 intraoperative ultrasound and 78 postoperative CT images that were used in the study. However, the number of patients is not directly specified.	The images used in the study were intraoperative ultrasound and postoperative CT images for image-guided prostate brachytherapy and 2D echocardiographic images for multi-structure segmentation of the heart.	Yes. The paper used images from a clinical database of 145 intraoperative ultrasound and 78 postoperative CT images of image-guided prostate brachytherapy, and also 450 2D echocardiographic images for evaluation.	Organ segmentation.	Yes.	It is not mentioned in the abstract whether the code was made public or not.	The paper does not provide information regarding whether the data was made public.	The paper proposes a new efficient deep learning method for accurate medical image segmentation that can quickly generate annotated data for training, improving adaptability to inter-clinical variations and speeding up the annotation processes.
Development of a self-constrained 3D DenseNet model in automatic detection and segmentation of nasopharyngeal carcinoma using magnetic resonance images.	10.1016/j.oraloncology.2020.104862	2020-07-03	We aimed to develop a dual-task model to detect and segment nasopharyngeal carcinoma (NPC) automatically in magnetic resource images (MRI) based on deep learning method, since the differential diagnosis of NPC and atypical benign hyperplasia was difficult and the radiotherapy target contouring of NPC was labor-intensive. A self-constrained 3D DenseNet (SC-DenseNet) architecture was improved using…	https://www.sciencedirect.com/science/article/pii/S1368837520302980?via%3Dihub	@article{Ke_2020, doi = {10.1016/j.oraloncology.2020.104862}, url = {https://doi.org/10.1016%2Fj.oraloncology.2020.104862}, year = 2020, month = {nov}, publisher = {Elsevier {BV}}, volume = {110}, pages = {104862}, author = {Liangru Ke and Yishu Deng and Weixiong Xia and Mengyun Qiang and Xi Chen and Kuiyuan Liu and Bingzhong Jing and Caisheng He and Chuanmiao Xie and Xiang Guo and Xing Lv and Ch…	No.	4100	MRI images were used in the study.	The paper does not provide information about the sources or organs of the images used.	Tumor Segmentation.	The paper proposed a novel deep learning architecture called SC-DenseNet.	It is not mentioned in the abstract whether the code was made public or not.	It is not clear from the abstract whether the data was made public.	The paper describes the development of a deep learning model for automatic detection and segmentation of nasopharyngeal carcinoma in MRI, which showed promising performance and potential application value as an assistant tool in clinical practice.
Auto-segmentation of organs at risk for head and neck radiotherapy planning: From atlas-based to deep learning methods.	10.1002/mp.14320	2020-06-09	Radiotherapy (RT) is one of the basic treatment modalities for cancer of the head and neck (H&N), which requires a precise spatial description of the target volumes and organs at risk (OARs) to deliver a highly conformal radiation dose to the tumor cells while sparing the healthy tissues. For this purpose, target volumes and OARs have to be delineated and segmented from medical images. As manual …	https://onlinelibrary.wiley.com/doi/10.1002/mp.14320	@article{Vrtovec_2020, doi = {10.1002/mp.14320}, url = {https://doi.org/10.1002%2Fmp.14320}, year = 2020, month = {jul}, publisher = {Wiley}, volume = {47}, number = {9}, author = {Toma{\v{z}} Vrtovec and Domen Mo{\v{c}}nik and Primo{\v{z}} Strojan and Franjo Pernu{\v{s}} and Bulat Ibragimov}, title = {Auto-segmentation of organs at risk for head and neck radiotherapy planning: From atlas-based t…	Yes.	The paper does not mention a specific study that used patients. The paper is a review and analysis of multiple publications on auto-segmentation of organs at risk in the head and neck region.	The paper mentions that both computed tomography (CT) and magnetic resonance imaging (MRI) modalities are being exploited for auto-segmentation.	The paper analyzed 78 relevant publications on auto-segmentation of OARs in the H&N region from 2008 to date, so it is not clear whether the paper used images from multiple sources or not.	The paper is about organ segmentation.	No.	The abstract does not mention anything about code or its availability.	The abstract does not mention whether the data was made public or not, so I don't know.	The paper provides a review and critical analysis of the development and progress of automatic segmentation using deep learning in radiotherapy for head and neck cancer, along with recommendations to improve methodology and evaluation.
Generalization vs. Specificity: In Which Cases Should a Clinic Train its Own Segmentation Models?	10.3389/fonc.2020.00675 10.1016/j.canrad.2018.01.008 10.1109/ISBI.2010.5490284 10.1016/j.compbiomed.2009.11.020 10.1016/j.compbiomed.2015.04.001 10.1007/s00066-012-0117-0 10.1016/j.neuroimage.2009.02.018 10.1088/0031-9155/61/17/6553 10.1146/annurev-biodatasci-080917-013343 10.1002/mp.13458 10.1109/TMI.2018.2806309 10.1007/s11548-018-1766-y 10.1016/j.ijrobp.2018.06.171 10.1016/j.radonc.2019.11.021…	2020-06-02	As artificial intelligence for image segmentation becomes increasingly available, the question whether these solutions generalize between different hospitals and geographies arises. The present study addresses this question by comparing multi-institutional models to site-specific models. Using CT data sets from four clinics for organs-at-risk of the female breast, female pelvis and male pelvis, w…			No	The paper does not provide information on the exact number of patients used in the study.	CT images were used in the study.	Yes, the paper used CT data sets from four clinics for organs-at-risk of the female breast, female pelvis and male pelvis.	The paper is about organ segmentation.	The paper does not propose a novel segmentation method or deep learning architecture.	The paper does not provide information on whether the code was made public or not.	The paper did not specify whether the data was made public.	The paper provides guidelines for hospitals on when to use a custom, hospital-specific deep neural network versus a third-party network, based on the effect of population differences and differences in clinical practice on segmentation quality.
Clinical implementation of MRI-based organs-at-risk auto-segmentation with convolutional networks for prostate radiotherapy.	10.1186/s13014-020-01528-0 10.1016/j.radonc.2018.01.014 10.1016/j.radonc.2006.05.012 10.1016/S0360-3016(99)00288-6 10.1016/j.semradonc.2014.02.003 10.1016/0360-3016(96)00232-5 10.1016/S0360-3016(98)00351-4 10.1007/s00066-005-1383-x 10.1016/j.semradonc.2019.02.001 10.1088/0031-9155/49/17/019 10.1016/j.ijrobp.2005.07.349 10.1118/1.3125662 10.4103/0971-6203.44472 10.1016/j.semradonc.2019.02.005 10.1…	2020-05-13	Structure delineation is a necessary, yet time-consuming manual procedure in radiotherapy. Recently, convolutional neural networks have been proposed to speed-up and automatise this procedure, obtaining promising results. With the advent of magnetic resonance imaging (MRI)-guided radiotherapy, MR-based segmentation is becoming increasingly relevant. However, the majority of the studies investigat…			No	150 patients were included in the study.	The images used in the study were MRI, specifically a three-dimensional (3D) T1-weighted dual spoiled gradient-recalled echo sequence was acquired with 3T MRI for the generation of the synthetic-CT.	The paper used images from a single organ, which is the prostate. So, the answer is No.	The paper is about organ segmentation.	The paper did not propose a novel segmentation method or deep learning architecture.	The paper does not mention whether the code was made public or not.	The paper does not provide information about whether the data was made public or not.	The paper demonstrates the successful clinical implementation of deep learning-based automatic organ-at-risk delineation on MRI, which achieved high conformality and a significant speed-up of the delineation procedure compared to an atlas-based software.
Pelvic multi-organ segmentation on cone-beam CT for prostate adaptive radiotherapy.	10.1002/mp.14196 10.1088/1361-6560/ab843e 10.1109/TMI.2019.2959609	2020-04-24	The purpose of this study is to develop a deep learning-based approach to simultaneously segment five pelvic organs including prostate, bladder, rectum, left and right femoral heads on cone-beam CT (CBCT), as required elements for prostate adaptive radiotherapy planning. We propose to utilize both CBCT and CBCT-based synthetic MRI (sMRI) for the segmentation of soft tissue and bony structures, as…			No.	100	Cone-beam CT (CBCT) and CBCT-based synthetic MRI (sMRI) images were used in the study.	The paper used CBCT and CBCT-based synthetic MRI (sMRI) images for segmentation of five pelvic organs including prostate, bladder, rectum, left and right femoral heads. So, yes, the paper used images from multiple sources and multiple organs.	Organ segmentation.	Yes.	It is not stated in the abstract whether the code was made public or not.	The paper does not provide information about whether the data was made public or not.	The paper proposes a deep learning-based approach that can accurately segment five pelvic organs including prostate, bladder, rectum, left and right femoral heads on cone-beam CT for prostate adaptive radiotherapy planning, by utilizing both CBCT and CBCT-based synthetic MRI.
Deep convolutional neural networks for automated segmentation of brain metastases trained on clinical data.	10.1186/s13014-020-01514-6 10.3390/medicines5030090 10.1007/s11912-011-0203-y 10.1016/j.zemedi.2018.11.002 10.1016/j.compbiomed.2018.02.004 10.1371/journal.pone.0185844 10.1016/S1470-2045(19)30098-1 10.1016/S0140-6736(86)90837-8 10.1136/esmoopen-2015-000024 10.21873/anticanres.12875 10.1016/S2589-7500(19)30058-5	2020-04-22	Deep learning-based algorithms have demonstrated enormous performance in segmentation of medical images. We collected a dataset of multiparametric MRI and contour data acquired for use in radiosurgery, to evaluate the performance of deep convolutional neural networks (DCNN) in automatic segmentation of brain metastases (BM). A conventional U-Net (cU-Net), a modified U-Net (moU-Net) and a U-Net tr…			No.	509.	The study used multiparametric MRI images.	The paper does not provide explicit information regarding the use of images from multiple organs.	The paper is about tumor segmentation.	No.	It is not stated in the abstract whether the code was made public or not.	The paper does not provide a clear answer to whether the data was made public or not.	The paper concludes that deep convolutional neural networks (DCNNs) demonstrate clinically relevant performance in automatic segmentation of brain metastases (BM) using a dataset of multiparametric MRI and contour data.
Deep Learning-Based Concurrent Brain Registration and Tumor Segmentation.	10.3389/fncom.2020.00017 10.1016/j.media.2007.06.004 10.1038/sdata.2017.117 10.7937/K9/TCIA.2017.KLXWJJ1Q 10.7937/K9/TCIA.2017.GJQ7R0EF 10.1186/1748-717X-7-220 10.1038/s41598-017-00665-z 10.1109/TMI.2010.2078833 10.1109/TMI.2012.2210558 10.1097/00019052-200112000-00002 10.1109/TMI.2009.2035616 10.1162/jocn.2009.21407 10.7759/cureus.2346 10.1109/TMI.2014.2377694 10.1016/j.media.2010.07.002 10.1371…	2020-04-09	Image registration and segmentation are the two most studied problems in medical image analysis. Deep learning algorithms have recently gained a lot of attention due to their success and state-of-the-art results in variety of problems and communities. In this paper, we propose a novel, efficient, and multi-task algorithm that addresses the problems of image registration and brain tumor segmentati…			No	I don't know. The paper does not provide information about the number of patients used in the study.	The paper does not explicitly mention which type of images were used in the study. However, since the paper is about brain tumor segmentation, it is likely that they used MRI images.	The paper used images from two publicly available datasets, BraTS 2018 and OASIS 3. So, yes.	Tumor segmentation.	Yes.	The paper doesn't mention whether the code was made public.	Yes.	The paper proposes a multi-task algorithm that jointly addresses image registration and brain tumor segmentation, and reports competitive results with other state-of-the-art methods.
Multi-View Spatial Aggregation Framework for Joint Localization and Segmentation of Organs at Risk in Head and Neck CT Images.	10.1109/TMI.2020.2975853	2020-02-25	Accurate segmentation of organs at risk (OARs) from head and neck (H&N) CT images is crucial for effective H&N cancer radiotherapy. However, the existing deep learning methods are often not trained in an end-to-end fashion, i.e., they independently predetermine the regions of target organs before organ segmentation, causing limited information sharing between related tasks and thus leading to sub…	https://ieeexplore.ieee.org/document/9007407/	@article{Liang_2020, doi = {10.1109/tmi.2020.2975853}, url = {https://doi.org/10.1109%2Ftmi.2020.2975853}, year = 2020, month = {sep}, publisher = {Institute of Electrical and Electronics Engineers ({IEEE})}, volume = {39}, number = {9}, pages = {2794--2805}, author = {Shujun Liang and Kim-Han Thung and Dong Nie and Yu Zhang and Dinggang Shen}, title = {Multi-View Spatial Aggregation Framework fo…	No, it is not a review article.	The number of patients used in this study is not mentioned in the abstract.	The study used CT images of head and neck.	The paper specifically mentions the use of head and neck CT images, but it does not specify whether the images were obtained from multiple sources or just one source.	The paper is about organ segmentation.	Yes.	The paper did not mention whether the code was made public or not.	The paper does not state whether the data was made public.	The paper presents a new multi-view spatial aggregation framework for joint localization and segmentation of multiple OARs using H&N CT images, which achieves competitive and highly robust segmentation performance for OARs of various sizes.
Hippocampus segmentation on noncontrast CT using deep learning.	10.1002/mp.14098	2020-02-18	Accurate segmentation of the hippocampus for hippocampal avoidance whole-brain radiotherapy currently requires high-resolution magnetic resonance imaging (MRI) in addition to neuroanatomic expertise for manual segmentation. Removing the need for MR images to identify the hippocampus would reduce planning complexity, the need for a treatment planning MR imaging session, potential uncertainties ass…	https://onlinelibrary.wiley.com/doi/10.1002/mp.14098	@article{Porter_2020, doi = {10.1002/mp.14098}, url = {https://doi.org/10.1002%2Fmp.14098}, year = 2020, month = {jun}, publisher = {Wiley}, volume = {47}, number = {7}, pages = {2950--2961}, author = {Evan Porter and Patricia Fuentes and Zaid Siddiqui and Andrew Thompson and Ronald Levitin and David Solis and Nick Myziuk and Thomas Guerrero}, title = {Hippocampus segmentation on noncontrast {CT}…	No.	390 patients were used in the study.	Both CT and MRI images were used in the study.	The paper only used images of the hippocampus from multiple sources.	Organ segmentation.	Yes, the paper proposed a novel deep learning architecture for hippocampal segmentation from CT images called Attention-Gated 3D ResNet (AG-3D ResNet).	I don't know.	The paper does not mention whether the data was made public or not.	The study shows that automatic segmentation of the hippocampus with deep learning on CT images alone is comparably accurate to manual segmentation by physicians using MRI images in hippocampal avoidance whole-brain radiotherapy planning.
Auto-segmentation of pancreatic tumor in multi-parametric MRI using deep convolutional neural networks.	10.1016/j.radonc.2020.01.021	2020-02-12	The recently introduced MR-Linac enables MRI-guided Online Adaptive Radiation Therapy (MRgOART) of pancreatic cancer, for which fast and accurate segmentation of the gross tumor volume (GTV) is essential. This work aims to develop an algorithm allowing automatic segmentation of the pancreatic GTV based on multi-parametric MRI using deep neural networks. We employed a square-window based convoluti…	https://thegreenjournal.com/retrieve/pii/S0167814020300402	@article{Liang_2020, doi = {10.1016/j.radonc.2020.01.021}, url = {https://doi.org/10.1016%2Fj.radonc.2020.01.021}, year = 2020, month = {apr}, publisher = {Elsevier {BV}}, volume = {145}, pages = {193--200}, author = {Ying Liang and Diane Schott and Ying Zhang and Zhiwu Wang and Haidy Nasief and Eric Paulson and William Hall and Paul Knechtges and Beth Erickson and X. Allen Li}, title = {Auto-seg…	No	27	Multi-parametric MRI was used in the study.	The paper used images from multiple MRI scans of pancreatic cancer patients. So the answer is No, it did not use images from multiple sources or multiple organs.	Tumor segmentation.	Yes, the paper proposed a new method using deep neural networks for automatic segmentation of the pancreatic GTV based on multi-parametric MRI.	The paper doesn't mention anything about making the code public, so I don't know whether or not it was made public.	The paper does not provide information on whether the data was made public.	The paper describes a deep learning algorithm for automatic segmentation of the pancreatic gross tumor volume in multi-parametric MRI with performance comparable to expert radiation oncologists, providing a framework for GTV auto-segmentation in MRI-guided online adaptive radiation therapy.
Segmentation of bones in medical dual-energy computed tomography volumes using the 3D U-Net.	10.1016/j.ejmp.2019.12.014	2020-01-10	Deep learning algorithms have improved the speed and quality of segmentation for certain tasks in medical imaging. The aim of this work is to design and evaluate an algorithm capable of segmenting bones in dual-energy CT data sets. A convolutional neural network based on the 3D U-Net architecture was implemented and evaluated using high tube voltage images, mixed images and dual-energy images fro…	https://physicamedica.com/retrieve/pii/S1120179719305356	@article{Gonz_lez_S_nchez_2020, doi = {10.1016/j.ejmp.2019.12.014}, url = {https://doi.org/10.1016%2Fj.ejmp.2019.12.014}, year = 2020, month = {jan}, publisher = {Elsevier {BV}}, volume = {69}, pages = {241--247}, author = {Jos{\'{e}} Carlos Gonz{\'{a}}lez S{\'{a}}nchez and Maria Magnusson and Michael Sandborg and {\AA}sa Carlsson Tedgren and Alexandr Malusek}, title = {Segmentation of bones in m…	No.	30	The study used dual-energy CT (computed tomography) data sets.	The paper did not specify if the images were from multiple sources or multiple organs.	The paper is about bone segmentation.	The paper did not propose a novel deep learning architecture, but it did design and evaluate an algorithm for segmenting bones in dual-energy CT data using a convolutional neural network.	The paper doesn't mention whether the code was made public or not.	The paper did not provide sufficient information about whether or not the data was made public.	The paper proposes a deep learning algorithm based on the 3D U-Net architecture that can accurately segment bones in dual-energy CT data sets, and further demonstrates that it outperformed the mixed images mimicking 120 kV images.
Clinical evaluation of a full-image deep segmentation algorithm for the male pelvis on cone-beam CT and CT.	10.1016/j.radonc.2019.11.021	2019-12-24	The segmentation of organs from a CT scan is a time-consuming task, which is one hindrance for adaptive radiation therapy. Through deep learning, it is possible to automatically delineate organs. Metrics like dice score do not necessarily represent the impact for clinical practice. Therefore, a clinical evaluation of the deep neural network is needed to verify the segmentation quality. In this wo…	https://thegreenjournal.com/retrieve/pii/S0167814019334917	@article{Schreier_2020, doi = {10.1016/j.radonc.2019.11.021}, url = {https://doi.org/10.1016%2Fj.radonc.2019.11.021}, year = 2020, month = {apr}, publisher = {Elsevier {BV}}, volume = {145}, pages = {1--6}, author = {Jan Schreier and Angelo Genghi and Hannu Laaksonen and Tomasz Morgas and Benjamin Haas}, title = {Clinical evaluation of a full-image deep segmentation algorithm for the male pelvis …	No.	The exact number of patients was not mentioned in the abstract.	CT and cone beam CT scans were used in this study.	The paper used images from multiple sources and multiple organs.	The paper is about organ segmentation.	Yes, the paper proposed a novel deep neural network to segment bladder, prostate, rectum and seminal vesicles from CT and cone beam CT scans.	The paper does not mention whether the code was made public or not.	It is not mentioned in the abstract whether the data was made public or not.	The paper shows that the use of deep learning in automatic segmentation of organs in radiotherapy is clinically applicable and can simplify the workflow, but a structure review and correction is still necessary to retain clinicians' personal preferences.
Deep learning-based detection and segmentation-assisted management of brain metastases.	10.1093/neuonc/noz234	2019-12-24	Three-dimensional T1 magnetization prepared rapid acquisition gradient echo (3D-T1-MPRAGE) is preferred in detecting brain metastases (BM) among MRI. We developed an automatic deep learning-based detection and segmentation method for BM (named BMDS net) on 3D-T1-MPRAGE images and evaluated its performance. The BMDS net is a cascaded 3D fully convolution network (FCN) to automatically detect and s…	https://academic.oup.com/neuro-oncology/article/22/4/505/5684915	@article{Xue_2019, doi = {10.1093/neuonc/noz234}, url = {https://doi.org/10.1093%2Fneuonc%2Fnoz234}, year = 2019, month = {dec}, publisher = {Oxford University Press ({OUP})}, volume = {22}, number = {4}, pages = {505--514}, author = {Jie Xue and Bao Wang and Yang Ming and Xuejun Liu and Zekun Jiang and Chengwei Wang and Xiyu Liu and Ligang Chen and Jianhua Qu and Shangchen Xu and Xuqun Tang and …	No.	1652	The images used in the study were 3D-T1 magnetization prepared rapid acquisition gradient echo (3D-T1-MPRAGE) MRI.	The paper used images from multiple sources, as it mentions that the dataset contains images from three hospitals.	The paper is about tumor segmentation.	Yes, the paper proposed a novel deep learning-based method for detecting and segmenting brain metastases on 3D-T1-MPRAGE images, named BMDS net.	The paper does not mention whether the code was made public or not.	It is not mentioned in the abstract whether the data was made public or not.	The paper presents an automatic deep learning-based method (BMDS net) that can accurately detect and segment brain metastases on 3D-T1-MPRAGE images, which could assist in radiotherapy management.
Comparing deep learning-based auto-segmentation of organs at risk and clinical target volumes to expert inter-observer variability in radiotherapy planning.	10.1016/j.radonc.2019.10.019	2019-12-10	Deep learning-based auto-segmented contours (DC) aim to alleviate labour intensive contouring of organs at risk (OAR) and clinical target volumes (CTV). Most previous DC validation studies have a limited number of expert observers for comparison and/or use a validation dataset related to the training dataset. We determine if DC models are comparable to Radiation Oncologist (RO) inter-observer var…	https://thegreenjournal.com/retrieve/pii/S0167814019334668	@article{Wong_2020, doi = {10.1016/j.radonc.2019.10.019}, url = {https://doi.org/10.1016%2Fj.radonc.2019.10.019}, year = 2020, month = {mar}, publisher = {Elsevier {BV}}, volume = {144}, pages = {152--158}, author = {Jordan Wong and Allan Fong and Nevin McVicar and Sally Smith and Joshua Giambattista and Derek Wells and Carter Kolbeck and Jonathan Giambattista and Lovedeep Gondara and Abraham Ale…	No.	The paper does not mention the number of patients used in the study.	The type of images used in the study is CT (Computed Tomography) scans.	The paper used images from multiple organs.	The paper is about both organ and clinical tumor volume segmentation.	No. The paper did not propose a novel segmentation method or deep learning architecture.	The paper does not mention whether the code was made public or not.	Yes.	The paper shows that deep learning-based auto-segmentation of radiotherapy contours can be comparable to expert inter-observer variability and can lead to benefits in the workflow and resources of radiotherapy planning.
Cardiac substructure segmentation with deep learning for improved cardiac sparing.	10.1002/mp.13940 10.1016/j.neucom.2018.11.103	2019-12-04	Radiation dose to cardiac substructures is related to radiation-induced heart disease. However, substructures are not considered in radiation therapy planning (RTP) due to poor visualization on CT. Therefore, we developed a novel deep learning (DL) pipeline leveraging MRI's soft tissue contrast coupled with CT for state-of-the-art cardiac substructure segmentation requiring a single, non-contrast…			No.	Thirty-two patients were used in the study.	The study used MRI and CT images.	The paper used images from two imaging modalities (MRI and CT) from the same organ (heart) in breast cancer patients. So the answer is No.	The paper is about organ segmentation.	The paper proposed a novel segmentation method leveraging soft tissue contrast from MRI and a 3D neural network architecture with deep supervision and a Dice-weighted multi-class loss function. So, the answer is Yes.	The paper does not mention whether the code was made public or not.	The paper does not provide information on whether the data was made public or not.	The paper presents a deep learning pipeline that uses MRI and CT data to accurately segment cardiac substructures for radiation therapy planning, with potential for rapid implementation and improved cardiac sparing.
The Tumor Target Segmentation of Nasopharyngeal Cancer in CT Images Based on Deep Learning Methods.	10.1177/1533033819884561	2019-11-19	Radiotherapy is the main treatment strategy for nasopharyngeal carcinoma. A major factor affecting radiotherapy outcome is the accuracy of target delineation. Target delineation is time-consuming, and the results can vary depending on the experience of the oncologist. Using deep learning methods to automate target delineation may increase its efficiency. We used a modified deep learning model cal…	http://journals.sagepub.com/doi/10.1177/1533033819884561	@article{Li_2019, doi = {10.1177/1533033819884561}, url = {https://doi.org/10.1177%2F1533033819884561}, year = 2019, month = {jan}, publisher = {{SAGE} Publications}, volume = {18}, pages = {153303381988456}, author = {Shihao Li and Jianghong Xiao and Ling He and Xingchen Peng and Xuedong Yuan}, title = {The Tumor Target Segmentation of Nasopharyngeal Cancer in {CT} Images Based on Deep Learning …	No.	The study used 502 patients in total.	Labeled computed tomography (CT) images were used in the study.	The paper did not provide information about using images from multiple sources or multiple organs.	Tumor segmentation.	No. The paper used a modified deep learning model called U-Net.	The paper doesn't provide information on whether the code was made public or not.	The paper does not provide any information about whether the data was made public or not.	The paper shows that using a modified deep learning model called U-Net can improve the accuracy, consistency and efficiency of target delineation in nasopharyngeal carcinoma radiotherapy.
Postoperative glioma segmentation in CT image using deep feature fusion model guided by multi-sequence MRIs.	10.1007/s00330-019-06441-z	2019-10-28	Computed tomography (CT) and magnetic resonance imaging (MRI) are the most commonly selected methods for imaging gliomas. Clinically, radiotherapists always delineate the CT glioma region with reference to multi-modal MR image information. On this basis, we develop a deep feature fusion model (DFFM) guided by multi-sequence MRIs for postoperative glioma segmentation in CT images. DFFM is a multi-…	http://link.springer.com/10.1007/s00330-019-06441-z	@article{Tang_2019, doi = {10.1007/s00330-019-06441-z}, url = {https://doi.org/10.1007%2Fs00330-019-06441-z}, year = 2019, month = {oct}, publisher = {Springer Science and Business Media {LLC}}, volume = {30}, number = {2}, pages = {823--832}, author = {Fan Tang and Shujun Liang and Tao Zhong and Xia Huang and Xiaogang Deng and Yu Zhang and Linghong Zhou}, title = {Postoperative glioma segmentati…	No.	59.	The study used CT and multi-sequence MRI images.	The paper used images from multiple sources, as mentioned in the abstract: "A total of 59 CT and MRI datasets (T1/T2-weighted FLAIR, T1-weighted contrast-enhanced, T2-weighted) of postoperative gliomas as tumor grade II (n = 24), grade III (n = 18), or grade IV (n = 17) were included."	Tumor segmentation.	Yes. The paper proposed a novel deep feature fusion model (DFFM) architecture for the automated segmentation of postoperative gliomas on CT images.	The paper does not provide information about the code being made public, so I don't know.	The paper doesn't provide information about whether the data was made public or not.	The paper proposes a deep feature fusion model (DFFM) guided by multi-sequence MRI for accurate automated segmentation of postoperative gliomas in CT images that may improve and facilitate radiotherapy planning.
Synthetic MRI-aided multi-organ segmentation on male pelvic CT using cycle consistent deep attention network.	10.1016/j.radonc.2019.09.028	2019-10-22	Manual contouring is labor intensive, and subject to variations in operator knowledge, experience and technique. This work aims to develop an automated computed tomography (CT) multi-organ segmentation method for prostate cancer treatment planning. The proposed method exploits the superior soft-tissue information provided by synthetic MRI (sMRI) to aid the multi-organ segmentation on pelvic CT im…	https://thegreenjournal.com/retrieve/pii/S0167814019331172	@article{Dong_2019, doi = {10.1016/j.radonc.2019.09.028}, url = {https://doi.org/10.1016%2Fj.radonc.2019.09.028}, year = 2019, month = {dec}, publisher = {Elsevier {BV}}, volume = {141}, pages = {192--199}, author = {Xue Dong and Yang Lei and Sibo Tian and Tonghe Wang and Pretesh Patel and Walter J. Curran and Ashesh B. Jani and Tian Liu and Xiaofeng Yang}, title = {Synthetic {MRI}-aided multi-or…	No	140.	The images used in the study are CT images.	The paper used images from multiple organs.	The paper is about multi-organ segmentation.	Yes, the paper proposed a novel segmentation method that uses a deep learning architecture.	It is not mentioned in the abstract whether the code was made public or not.	The paper does not provide information on whether the data was made public or not.	The paper proposes an automated computed tomography (CT) multi-organ segmentation method for prostate cancer treatment planning, using a cycle generative adversarial network and a deep attention U-Net trained on synthetic MRI (sMRI) to enhance the discriminative ability of organ contour segmentation in pelvic CT images.
Boosting-based Cascaded Convolutional Neural Networks for the Segmentation of CT Organs-at-risk in Nasopharyngeal Carcinoma.	10.1002/mp.13825	2019-09-19	Accurately segmenting organs-at-risk (OARs) is a key step in the effective planning of radiation therapy for nasopharyngeal carcinoma (NPC) treatment. In OAR segmentation of the head and neck CT, the low contrast and surrounding adhesion tissues of the parotids, thyroids, and optic nerves result in the difficulty in segmentation and lower accuracy of automatic segmentation for these organs than t…	https://onlinelibrary.wiley.com/doi/10.1002/mp.13825	@article{Zhong_2019, doi = {10.1002/mp.13825}, url = {https://doi.org/10.1002%2Fmp.13825}, year = 2019, month = {oct}, publisher = {Wiley}, volume = {46}, number = {12}, pages = {5602--5611}, author = {Tao Zhong and Xia Huang and Fan Tang and Shujun Liang and Xiaogang Deng and Yu Zhang}, title = {Boosting-based cascaded convolutional neural networks for the segmentation of {CT} organs-at-risk in …	No.	140	CT images were used in the study.	The paper only used CT images of 140 nasopharyngeal carcinoma (NPC) patients for organ-at-risk (OAR) segmentation. So, the answer is No.	The paper is about organ segmentation.	Yes.	The paper doesn't mention if the code was made public or not.	The paper does not mention whether the data was made public or not.	The proposed cascaded deep learning structure can achieve high accuracy in segmenting organs-at-risk (OARs) in the head and neck CT for nasopharyngeal carcinoma radiotherapy treatment.
Gross tumor volume segmentation for head and neck cancer radiotherapy using deep dense multi-modality network.	10.1088/1361-6560/ab440d	2019-09-13	In radiation therapy, the accurate delineation of gross tumor volume (GTV) is crucial for treatment planning. However, it is challenging for head and neck cancer (HNC) due to the morphology complexity of various organs in the head, low targets to background contrast and potential artifacts on conventional planning CT images. Thus, manual delineation of GTV on anatomical images is extremely time c…	https://iopscience.iop.org/article/10.1088/1361-6560/ab440d	@article{Guo_2019, doi = {10.1088/1361-6560/ab440d}, url = {https://doi.org/10.1088%2F1361-6560%2Fab440d}, year = 2019, month = {oct}, publisher = {{IOP} Publishing}, volume = {64}, number = {20}, pages = {205015}, author = {Zhe Guo and Ning Guo and Kuang Gong and Shun'an Zhong and Quanzheng Li}, title = {Gross tumor volume segmentation for head and neck cancer radiotherapy using deep dense multi…	No	250.	The study used PET and CT images.	The paper used images from one organ, head and neck, but from multiple imaging modalities (PET/CT and CT).	Tumor segmentation.	Yes. The paper proposed an automatic gross tumor volume (GTV) segmentation framework based on deep learning for head and neck cancer (HNC). The backbone of this segmentation framework is based on 3D convolution with dense connections which enables a better information propagation and takes full advantage of the features extracted from multi-modality input images.	It is not mentioned in the abstract whether the code was made public or not.	The paper doesn't mention if the dataset was made public or not.	The paper proposes an automatic gross tumor volume segmentation framework for head and neck cancer patients based on deep learning and multi-modality PET/CT imaging, which outperforms previous state-of-the-art segmentation frameworks.
3D segmentation of nasopharyngeal carcinoma from CT images using cascade deep learning.	10.1016/j.compmedimag.2019.101644	2019-08-20	In the paper, we propose a new deep learning-based method for segmenting nasopharyngeal carcinoma (NPC) in the nasopharynx from three orthogonal CT images. The proposed method introduces a cascade strategy composed of two-phase manners. In CT images, there are organs, called non-target organs, which NPC never invades. Therefore, the first phase is to detect and eliminate non-target organ regions …	https://www.sciencedirect.com/science/article/pii/S0895611119300631?via%3Dihub	@article{Daoud_2019, doi = {10.1016/j.compmedimag.2019.101644}, url = {https://doi.org/10.1016%2Fj.compmedimag.2019.101644}, year = 2019, month = {oct}, publisher = {Elsevier {BV}}, volume = {77}, pages = {101644}, author = {Bilel Daoud and Ken'ichi Morooka and Ryo Kurazume and Farhat Leila and Wafa Mnejja and Jamel Daoud}, title = {3D segmentation of nasopharyngeal carcinoma from {CT} images usi…	No.	70	CT images were used in the study.	The paper doesn't mention using images from multiple sources, but it mentions that CT images contain non-target organs. So I can't answer this question with yes or no.	The paper is about tumor segmentation.	The paper proposed a novel deep learning-based method for segmenting nasopharyngeal carcinoma (NPC) in CT images. So, the answer is Yes.	The information regarding whether the code was made public or not is not given in the abstract.	The paper does not provide information about whether or not the data was made public.	The paper proposes a deep learning-based method that can automatically detect and segment nasopharyngeal carcinoma in CT images, achieving better performance than conventional methods.
Accurate and robust deep learning-based segmentation of the prostate clinical target volume in ultrasound images.	10.1016/j.media.2019.07.005	2019-07-22	The goal of this work was to develop a method for accurate and robust automatic segmentation of the prostate clinical target volume in transrectal ultrasound (TRUS) images for brachytherapy. These images can be difficult to segment because of weak or insufficient landmarks or strong artifacts. We devise a method, based on convolutional neural networks (CNNs), that produces accurate segmentations …	https://www.sciencedirect.com/science/article/pii/S1361841519300623?via%3Dihub	@article{Karimi_2019, doi = {10.1016/j.media.2019.07.005}, url = {https://doi.org/10.1016%2Fj.media.2019.07.005}, year = 2019, month = {oct}, publisher = {Elsevier {BV}}, volume = {57}, pages = {186--196}, author = {Davood Karimi and Qi Zeng and Prateek Mathur and Apeksha Avinash and Sara Mahdavi and Ingrid Spadinger and Purang Abolmaesumi and Septimiu E. Salcudean}, title = {Accurate and robust …	No.	The paper did not mention the number of patients used in the study.	The images used in the study were transrectal ultrasound (TRUS) images.	The paper only mentions the use of transrectal ultrasound (TRUS) images to segment the prostate clinical target volume. So, the paper used images from only one source and one organ. Answer: No.	The paper is about organ segmentation.	Yes.	The paper does not mention whether the code was made public.	The paper does not mention if the data was made public or not, so I don't know.	The paper describes a method based on convolutional neural networks (CNNs) that produces accurate and robust automatic segmentation of the prostate clinical target volume in transrectal ultrasound (TRUS) images for brachytherapy, even on difficult images, and demonstrates that estimation of model uncertainty and the use of prior shape information can significantly improve the performance of CNN-b…
Cross-modality (CT-MRI) prior augmented deep learning for robust lung tumor segmentation from small MR datasets.	10.1002/mp.13695	2019-07-06	Accurate tumor segmentation is a requirement for magnetic resonance (MR)-based radiotherapy. Lack of large expert annotated MR datasets makes training deep learning models difficult. Therefore, a cross-modality (MR-CT) deep learning segmentation approach that augments training data using pseudo MR images produced by transforming expert-segmented CT images was developed. Eighty-one T2-weighted MRI…	https://onlinelibrary.wiley.com/doi/10.1002/mp.13695	@article{Jiang_2019, doi = {10.1002/mp.13695}, url = {https://doi.org/10.1002%2Fmp.13695}, year = 2019, month = {aug}, publisher = {Wiley}, volume = {46}, number = {10}, pages = {4392--4404}, author = {Jue Jiang and Yu-Chi Hu and Neelam Tyagi and Pengpeng Zhang and Andreas Rimner and Joseph O. Deasy and Harini Veeraraghavan}, title = {Cross-modality ({CT}-{MRI}) prior augmented deep learning for …	No.	28 patients were used in the study.	The study used MRI and CT images.	The paper only used MR and CT images of patients with non-small cell lung cancers. So, the paper did not use images from multiple organs or sources. Answer: No.	The paper is about tumor segmentation.	The paper proposed a novel deep learning MR segmentation that overcomes the limitation of learning robust models from small datasets by leveraging learned cross-modality information using a model that explicitly incorporates knowledge of tumors in modality translation to augment segmentation training. So the answer is 'yes' to the proposed method. It does not mention proposing a new deep learning…	The paper does not mention whether the code was made public or not.	It is not stated in the abstract if the data was made public.	The paper presents a cross-modality deep learning segmentation approach that uses pseudo MR images produced by transforming expert-segmented CT images and demonstrates its feasibility and improvement over state-of-the-art methods for accurate tumor segmentation in radiotherapy.
Fully automatic catheter segmentation in MRI with 3D convolutional neural networks: application to MRI-guided gynecologic brachytherapy.	10.1088/1361-6560/ab2f47 10.1109/TMI.2018.2876796	2019-07-05	External-beam radiotherapy followed by high dose rate (HDR) brachytherapy is the standard-of-care for treating gynecologic cancers. The enhanced soft-tissue contrast provided by magnetic resonance imaging (MRI) makes it a valuable imaging modality for diagnosing and treating these cancers. However, in contrast to computed tomography (CT) imaging, the appearance of the brachytherapy catheters, thr…			No.	50	Intraoperative MRI images were used in the study.	The paper did not mention multiple sources or multiple organs.	The paper is about catheter segmentation.	Yes.	Yes, the algorithm is available for use in the open source software platform 3D Slicer.	The abstract does not give a clear answer to this question.	The paper reports the first successful application of a deep learning-based method for fully automatic segmentation of multiple closely spaced brachytherapy catheters in intraoperative MRI in gynecological brachytherapy.
Organ-At-Risk Segmentation in Brain MRI using Model-Based Segmentation: Benefits of Deep Learning-Based Boundary Detectors.	10.1007/978-3-030-04747-4_27 10.1109/TMI.2008.918330	2019-05-17	Organ-at-risk (OAR) segmentation is a key step for radiotherapy treatment planning. Model-based segmentation (MBS) has been successfully used for the fully automatic segmentation of anatomical structures and it has proven to be robust to noise due to its incorporated shape prior knowledge. In this work, we investigate the advantages of combining neural networks with the prior anatomical shape kno…			No.	Sixteen.	The images used in the study were MRI images, specifically T1w and T2w brain MRI data.	The paper used images from a single organ - the brain.	The paper is about organ segmentation.	The paper did not propose a novel segmentation method, but rather investigated the advantages of combining neural networks with the prior anatomical shape knowledge of the model-based segmentation of organs-at-risk for brain radiotherapy.	The paper doesn't mention whether the code was made public or not.	The paper does not provide information on whether the data was made public or not.	The paper investigates the advantages of combining neural networks with the prior anatomical shape knowledge of model-based segmentation of organs-at-risk and shows that using CNN-based boundary detectors improves the segmentation results for all structures in both T1w and T2w brain MRI data.
Learning-based automatic segmentation of arteriovenous malformations on contrast CT images in brain stereotactic radiosurgery.	10.1002/mp.13560 10.1007/s12350-019-01594-2	2019-05-06	Stereotactic radiosurgery (SRS) is widely used to obliterate arteriovenous malformations (AVMs). Its performance relies on the accuracy of delineating the target AVM. Manual segmentation during a framed SRS procedure is time consuming and subject to inter- and intraobserver variation. To address these drawbacks, we proposed a deep learning-based method to automatically segment AVMs on CT simulati…			No.	80	CT images were used in the study.	The paper only mentions the use of CT simulation images from AVM patients.	The paper is about organ segmentation.	Yes, the paper proposed a novel deep learning-based method for automatic segmentation of arteriovenous malformations (AVMs) in CT images.	The paper does not provide any information about whether the code was made public or not.	The paper does not provide any information on whether the data was made public or not.	The paper proposes a deep learning-based method for the automatic segmentation of arteriovenous malformations (AVMs) on CT simulation image sets in radiotherapy, which has been demonstrated to be clinically feasible and accurate.
Advances in Auto-Segmentation.	10.1016/j.semradonc.2019.02.001	2019-04-28	Manual image segmentation is a time-consuming task routinely performed in radiotherapy to identify each patient's targets and anatomical structures. The efficacy and safety of the radiotherapy plan requires accurate segmentations as these regions of interest are generally used to optimize and assess the quality of the plan. However, reports have shown that this process can be subject to significa…	https://www.sciencedirect.com/science/article/pii/S1053429619300104?via%3Dihub	@article{Cardenas_2019, doi = {10.1016/j.semradonc.2019.02.001}, url = {https://doi.org/10.1016%2Fj.semradonc.2019.02.001}, year = 2019, month = {jul}, publisher = {Elsevier {BV}}, volume = {29}, number = {3}, pages = {185--197}, author = {Carlos E. Cardenas and Jinzhong Yang and Brian M. Anderson and Laurence E. Court and Kristy B. Brock}, title = {Advances in Auto-Segmentation}, journal = {Semi…	Yes.	The paper does not mention any specific study and does not provide information on the number of patients used in any study.	The paper does not specify what type of images were used in the study.	I don't know.	The paper is about both organ and tumor segmentation in the context of radiotherapy.	No. The paper did not propose a novel segmentation method or deep learning architecture.	The paper does not mention whether the code was made public or not.	The abstract of the paper did not mention any data being made public.	The paper discusses the efficacy and importance of auto-segmentation in radiotherapy using deep learning algorithms and provides a review of traditional and deep learning-based auto-segmentation techniques, along with considerations for clinical deployment.
Dual-energy CT for automatic organs-at-risk segmentation in brain-tumor patients using a multi-atlas and deep-learning approach.	10.1038/s41598-019-40584-9 10.1016/S0360-3016(03)00090-7 10.1118/1.1591194 10.1118/1.4871620 10.1016/j.compmedimag.2012.05.001 10.1016/j.ijrobp.2009.09.023 10.1016/j.radonc.2016.09.009 10.1118/1.4905106 10.1118/1.3658568 10.1097/RLI.0000000000000060 10.1097/RLI.0000000000000077 10.1118/1.4939128 10.1016/j.radonc.2017.09.042 10.1016/j.ijrobp.2016.10.022 10.1109/TMI.2009.2035616 10.1109/TMI.2004.83…	2019-03-13	In radiotherapy, computed tomography (CT) datasets are mostly used for radiation treatment planning to achieve a high-conformal tumor coverage while optimally sparing healthy tissue surrounding the tumor, referred to as organs-at-risk (OARs). Based on CT scan and/or magnetic resonance images, OARs have to be manually delineated by clinicians, which is one of the most time-consuming tasks in the c…			No.	The paper does not provide information about the number of patients used in the study.	The images used in the study were CT datasets.	The paper did not specify the number of sources or organs involved.	The paper is about organ segmentation.	The paper did not propose a novel segmentation method or deep learning architecture.	The paper doesn't provide information about whether the code was made public.	The paper does not mention if the data was made public.	The paper evaluates the performance of a deep learning method (two-step 3D U-net) and a multi-atlas method on various dual-energy CT datasets and shows that the DL approach often outperformed the MA method.
Multi-organ segmentation of the head and neck area: an efficient hierarchical neural networks approach.	10.1007/s11548-019-01922-4	2019-03-09	In radiation therapy, a key step for a successful cancer treatment is image-based treatment planning. One objective of the planning phase is the fast and accurate segmentation of organs at risk and target structures from medical images. However, manual delineation of organs, which is still the gold standard in many clinical environments, is time-consuming and prone to inter-observer variations. C…	http://link.springer.com/10.1007/s11548-019-01922-4	@article{Tappeiner_2019, doi = {10.1007/s11548-019-01922-4}, url = {https://doi.org/10.1007%2Fs11548-019-01922-4}, year = 2019, month = {mar}, publisher = {Springer Science and Business Media {LLC}}, volume = {14}, number = {5}, pages = {745--754}, author = {Elias Tappeiner and Samuel Pröll and Markus Hönig and Patrick F. Raudaschl and Paolo Zaffino and Maria F. Spadea and Gregory C. Sharp and Ra…	No.	The paper did not mention the number of patients used in the study.	The type of images used in the study is computed tomography (CT).	The paper used images from a single source (computed tomography dataset) focusing on multiple organs in the head and neck area.	The paper is about organ segmentation.	Yes.	It is not mentioned in the abstract whether the code was made public or not.	Yes, the dataset was made public for the MICCAI 2015 Auto-Segmentation challenge.	The paper proposes a deep learning-based method for automatic segmentation of organs at risk in the head and neck area, which outperforms existing model- and atlas-based methods and shows promise for clinical practice.
Deep convolutional neural network for segmentation of thoracic organs-at-risk using cropped 3D images.	10.1002/mp.13466	2019-03-05	Automatic segmentation of organs-at-risk (OARs) is a key step in radiation treatment planning to reduce human efforts and bias. Deep convolutional neural networks (DCNN) have shown great success in many medical image segmentation applications but there are still challenges in dealing with large 3D images for optimal results. The purpose of this study is to develop a novel DCNN method for thoracic…	https://onlinelibrary.wiley.com/doi/10.1002/mp.13466	@article{Feng_2019, doi = {10.1002/mp.13466}, url = {https://doi.org/10.1002%2Fmp.13466}, year = 2019, month = {mar}, publisher = {Wiley}, volume = {46}, number = {5}, pages = {2169--2180}, author = {Xue Feng and Kun Qing and Nicholas J. Tustison and Craig H. Meyer and Quan Chen}, title = {Deep convolutional neural network for segmentation of thoracic organs-at-risk using cropped 3D images}, jour…	No.	36.	The study used thoracic CT scans.	The paper used images from a single source (thoracic CT scans) but segmented multiple organs. So, the answer is 'no' to the first part of the question and 'yes' to the second part.	The paper is about automatic segmentation of organs-at-risk (OARs). Therefore, the paper is about organ segmentation.	Yes, the paper proposed a novel DCNN method for thoracic OARs segmentation using cropped 3D images.	The paper doesn't mention whether the code was made public or not.	No. The paper mentions a private dataset used for testing the proposed method.	The paper describes a novel deep convolutional neural network method for automatic segmentation of organs-at-risk (OARs) in thoracic CT scans that outperforms human experts and could potentially reduce the cost and increase the accuracy of OAR segmentation in radiation treatment planning.
Automatic multiorgan segmentation in thorax CT images using U-net-GAN.	10.1002/mp.13458 10.1007/s12350-019-01594-2 10.1002/mp.13416	2019-02-28	Accurate and timely organs-at-risk (OARs) segmentation is key to efficient and high-quality radiation therapy planning. The purpose of this work is to develop a deep learning-based method to automatically segment multiple thoracic OARs on chest computed tomography (CT) for radiotherapy treatment planning. We propose an adversarial training strategy to train deep neural networks for the segmentati…			No.	35.	The images used in the study were chest computed tomography (CT) images.	The paper used images from a single source (chest computed tomography) and segmented multiple thoracic organs.	The paper is about organ segmentation for radiotherapy treatment planning.	Yes.	It is not mentioned in the abstract whether or not the code was made public.	It is not mentioned in the abstract whether the data was made public or not.	The paper proposes a deep learning-based method to automatically segment multiple thoracic organs-at-risk (OARs) on chest computed tomography (CT) for radiotherapy treatment planning, with high accuracy and reliability.
Segmenting lung tumors on longitudinal imaging studies via a patient-specific adaptive convolutional neural network.	10.1016/j.radonc.2018.10.037	2019-02-19	To design a deep learning algorithm that automatically delineates lung tumors seen on weekly magnetic resonance imaging (MRI) scans acquired during radiotherapy and facilitates the analysis of geometric tumor changes. This longitudinal imaging study comprised 9 lung cancer patients who had 6-7 weekly T2-weighted MRI scans during radiotherapy. Tumors on all scans were manually contoured as the gro…	https://thegreenjournal.com/retrieve/pii/S0167814018335783	@article{Wang_2019, doi = {10.1016/j.radonc.2018.10.037}, url = {https://doi.org/10.1016%2Fj.radonc.2018.10.037}, year = 2019, month = {feb}, publisher = {Elsevier {BV}}, volume = {131}, pages = {101--107}, author = {Chuang Wang and Neelam Tyagi and Andreas Rimner and Yu-Chi Hu and Harini Veeraraghavan and Guang Li and Margie Hunt and Gig Mageras and Pengpeng Zhang}, title = {Segmenting lung tumo…	No.	The study comprised of 9 lung cancer patients.	MRI scans were used in the study.	The paper only used images from one organ, which is the lung, so the answer is "No" - the paper did not use images from multiple organs.	Tumor segmentation.	Yes.	The paper does not mention whether the code was made public or not.	The paper does not mention whether the data was made public or not.	The paper describes the development and evaluation of a patient-specific adaptive convolutional neural network (A-net) that can automatically segment lung tumors on weekly MR images acquired during radiotherapy, which outperforms a population-based neural network and can be a valuable tool for decision-making in adaptive radiotherapy.
Multiorgan segmentation using distance-aware adversarial networks.	10.1117/1.JMI.6.1.014001 10.1016/j.neuroimage.2014.12.042 10.1109/TPAMI.2009.186 10.1109/CVPR.2014.81 10.1109/CVPR.2015.7298965 10.1016/j.media.2017.06.014 10.1002/mp.12045 10.1109/ISBI.2016.7493515 10.1016/j.media.2016.10.004 10.1007/978-3-319-46723-8 10.1002/mp.12593 10.1002/mp.12602 10.1007/978-3-319-24574-4 10.1109/CVPR.2017.19 10.1109/CVPR.2017.624 10.1007/978-3-319-46448-0_5 10.1007/978-3-3…	2019-01-22	Segmentation of organs at risk (OAR) in computed tomography (CT) is of vital importance in radiotherapy treatment. This task is time consuming and for some organs, it is very challenging due to low-intensity contrast in CT. We propose a framework to perform the automatic segmentation of multiple OAR: esophagus, heart, trachea, and aorta. Different from previous works using deep learning technique…			No.	60.	The type of images used in the study is CT scans.	The paper used images from multiple organs. (Yes)	The paper is about organ segmentation.	Yes.	The abstract does not mention whether the code was made public or not.	The paper doesn't mention if the data was made public or not.	The paper proposes a framework that uses global localization information based on an original distance map to perform automatic segmentation of multiple organs at risk in computed tomography with encouraging results.
Fully automated organ segmentation in male pelvic CT images.	10.1088/1361-6560/aaf11c	2018-12-14	Accurate segmentation of prostate and surrounding organs at risk is important for prostate cancer radiotherapy treatment planning. We present a fully automated workflow for male pelvic CT image segmentation using deep learning. The architecture consists of a 2D organ volume localization network followed by a 3D segmentation network for volumetric segmentation of prostate, bladder, rectum, and fem…	https://iopscience.iop.org/article/10.1088/1361-6560/aaf11c	@article{Balagopal_2018, doi = {10.1088/1361-6560/aaf11c}, url = {https://doi.org/10.1088%2F1361-6560%2Faaf11c}, year = 2018, month = {dec}, publisher = {{IOP} Publishing}, volume = {63}, number = {24}, pages = {245015}, author = {Anjali Balagopal and Samaneh Kazemifar and Dan Nguyen and Mu-Han Lin and Raquibul Hannan and Amir Owrangi and Steve Jiang}, title = {Fully automated organ segmentation …	No.	136.	Pelvic CT images were used in the study.	The paper used images of male pelvic CT taken from a single dataset comprising 136 patients.	Organ segmentation.	Yes.	The abstract does not mention whether the code was made public or not.	The information provided in the abstract does not mention anything about whether the data was made public or not.	The paper presents a fully automated workflow using deep learning to accurately segment prostate and surrounding organs at risk for prostate cancer radiotherapy treatment planning with mean Dice coefficient values ranging from 84-96%.
A study of positioning orientation effect on segmentation accuracy using convolutional neural networks for rectal cancer.	10.1002/acm2.12494	2018-11-13	Convolutional neural networks (CNN) have greatly improved medical image segmentation. A robust model requires training data can represent the entire dataset. One of the differing characteristics comes from variability in patient positioning (prone or supine) for radiotherapy. In this study, we investigated the effect of position orientation on segmentation using CNN. Data of 100 patients (50 in s…	https://onlinelibrary.wiley.com/doi/10.1002/acm2.12494	@article{Men_2018, doi = {10.1002/acm2.12494}, url = {https://doi.org/10.1002%2Facm2.12494}, year = 2018, month = {nov}, publisher = {Wiley}, volume = {20}, number = {1}, pages = {110--117}, author = {Kuo Men and Pamela Boimel and James Janopaul-Naylor and Chingyun Cheng and Haoyu Zhong and Mi Huang and Huaizhi Geng and Yong Fan and John P. Plastaras and Edgar Ben-Josef and Ying Xiao}, title = {A…	No.	100.	The paper doesn't specifically mention which type of images were used, only that they collected data from 100 patients with rectal cancer. However, given that the context is radiotherapy, it's likely that the images used were either CT or MRI (or both) since those are commonly used in radiotherapy treatment planning.	The paper did not mention multiple sources or multiple organs for the images. So the answer is No.	The paper is about organ segmentation.	No.	The paper does not mention whether the code was made public or not.	It is not mentioned in the abstract whether the data was made public or not.	The paper investigated the effect of patient orientation on automatic segmentation accuracy using CNN and found that patient orientation affects the accuracy of segmentation for CTV and bladder but has negligible effect on femurs, and combining data from both orientations can lead to comparable accuracy with data from the same orientation.
Fully automated esophagus segmentation with a hierarchical deep learning approach.	10.1109/ICSIPA.2017.8120664	2018-10-23	Segmentation of organs at risk in CT volumes is a prerequisite for radiotherapy treatment planning. In this paper we focus on esophagus segmentation, a challenging problem since the walls of the esophagus have a very low contrast in CT images. Making use of Fully Convolutional Networks (FCN), we present several extensions that improve the performance, including a new architecture that allows to u…	https://ieeexplore.ieee.org/document/8120664/	@inproceedings{Trullo_2017, doi = {10.1109/icsipa.2017.8120664}, url = {https://doi.org/10.1109%2Ficsipa.2017.8120664}, year = 2017, month = {sep}, publisher = {{IEEE}}, author = {Roger Trullo and Caroline Petitjean and Dong Nie and Dinggang Shen and Su Ruan}, title = {Fully automated esophagus segmentation with a hierarchical deep learning approach}, booktitle = {2017 {IEEE} International Confer…	No.	30.	CT images were used in the study.	The paper does not mention the use of images from multiple sources or multiple organs.	The paper is about organ segmentation.	Yes, the paper proposed a new architecture for esophagus segmentation using Fully Convolutional Networks (FCN).	The paper does not mention whether the code was made public or not.	It is not specified in the abstract whether the data was made public.	The paper presents an improved esophagus segmentation method using Fully Convolutional Networks (FCN) with a new architecture that allows the combination of low and high-level features to improve localization accuracy.
SEMI-SUPERVISED LEARNING FOR PELVIC MR IMAGE SEGMENTATION BASED ON MULTI-TASK RESIDUAL FULLY CONVOLUTIONAL NETWORKS.	10.1109/ISBI.2018.8363713	2018-10-23	Accurate segmentation of pelvic organs from magnetic resonance (MR) images plays an important role in image-guided radiotherapy. However, it is a challenging task due to inconsistent organ appearances and large shape variations. Fully convolutional network (FCN) has recently achieved state-of-the-art performance in medical image segmentation, but it requires a large amount of labeled data for tra…	https://ieeexplore.ieee.org/document/8363713/	@inproceedings{Feng_2018, doi = {10.1109/isbi.2018.8363713}, url = {https://doi.org/10.1109%2Fisbi.2018.8363713}, year = 2018, month = {apr}, publisher = {{IEEE}}, author = {Zishun Feng and Dong Nie and Li Wang and Dinggang Shen}, title = {Semi-supervised learning for pelvic {MR} image segmentation based on multi-task residual fully convolutional networks}, booktitle = {2018 {IEEE} 15th Internati…	No.	The paper does not provide information about the number of patients used in the study.	The paper mentions the use of magnetic resonance (MR) images. So, MRI images were used in the study.	The paper does not provide clear information if multiple sources or multiple organs were used in the study.	The paper is about organ segmentation.	The paper proposed a novel deep learning-based semi-supervised learning framework for the segmentation of pelvic organs from magnetic resonance (MR) images.	The paper does not mention whether or not the code was made public.	The paper does not mention whether the data was made public or not.	The paper proposes a semi-supervised deep learning framework for pelvic organ segmentation from limited labeled magnetic resonance images, which improves segmentation accuracy.
Deep-learning-based detection and segmentation of organs at risk in nasopharyngeal carcinoma computed tomographic images for radiotherapy planning.	10.1007/s00330-018-5748-9	2018-10-12	Accurate detection and segmentation of organs at risks (OARs) in CT image is the key step for efficient planning of radiation therapy for nasopharyngeal carcinoma (NPC) treatment. We develop a fully automated deep-learning-based method (termed organs-at-risk detection and segmentation network (ODS net)) on CT images and investigate ODS net performance in automated detection and segmentation of OA…	http://link.springer.com/10.1007/s00330-018-5748-9	@article{Liang_2018, doi = {10.1007/s00330-018-5748-9}, url = {https://doi.org/10.1007%2Fs00330-018-5748-9}, year = 2018, month = {oct}, publisher = {Springer Science and Business Media {LLC}}, volume = {29}, number = {4}, pages = {1961--1967}, author = {Shujun Liang and Fan Tang and Xia Huang and Kaifan Yang and Tao Zhong and Runyue Hu and Shangqing Liu and Xinrui Yuan and Yu Zhang}, title = {De…	No. The paper is not a review article, it describes an original research study.	185.	CT images were used in the study.	The paper does not specify whether images from multiple sources or multiple organs were used.	The paper is about organ segmentation.	Yes.	The paper does not provide any information about whether the code was made public or not.	The paper does not mention whether the data was made public or not.	The paper describes the development of a fully automated deep learning based framework for accurate detection and segmentation of organs-at-risk (OARs) in CT images for efficient radiotherapy planning, which yielded highly reliable detection and segmentation results, and can improve and facilitate NPC radiotherapy planning.
Evaluation of deep learning methods for parotid gland segmentation from CT images.	10.1117/1.JMI.6.1.011005 10.1177/0022034509343143 10.2147/CMAR.S47220 10.1007/978-3-540-85990-1 10.1118/1.4810971 10.1109/TMI.2015.2442753 10.1118/1.3654160 10.1118/1.4871623 10.1002/mp.12197 10.1016/j.media.2017.07.005 10.1146/annurev-bioeng-071516-044442 10.1007/978-3-319-24574-4 10.1007/978-3-319-46723-8 10.1109/3DV.2016.79 10.1016/j.media.2016.10.004 10.1117/12.2293528 10.1007/978-3-319-46976…	2018-10-03	The segmentation of organs at risk is a crucial and time-consuming step in radiotherapy planning. Good automatic methods can significantly reduce the time clinicians have to spend on this task. Due to its variability in shape and low contrast to surrounding structures, segmenting the parotid gland is challenging. Motivated by the recent success of deep learning, we study the use of two-dimensiona…			No	The paper does not provide information on the number of patients used in the study.	The type of images used in the study is not mentioned in the abstract.	The paper did not specify whether it used images from multiple sources or multiple organs.	The paper is about organ segmentation.	No. The paper did not propose a novel segmentation method or deep learning architecture.	The paper does not mention whether the code was made public or not.	The abstract does not provide information about whether the data was made public or not.	The paper studies the effectiveness of using two-dimensional (2-D), 2-D ensemble, and three-dimensional (3-D) U-Nets for automatic segmentation of organs at risk, with a focus on the challenging task of segmenting the parotid gland in radiotherapy planning.
A novel MRI segmentation method using CNN-based correction network for MRI-guided adaptive radiotherapy.	10.1002/mp.13221	2018-10-01	The purpose of this study was to expedite the contouring process for MRI-guided adaptive radiotherapy (MR-IGART), a convolutional neural network (CNN) deep-learning (DL) model is proposed to accurately segment the liver, kidneys, stomach, bowel and duodenum in 3D MR images. Images and structure contours for 120 patients were collected retrospectively. Treatment sites included pancreas, liver, sto…	https://onlinelibrary.wiley.com/doi/10.1002/mp.13221	@article{Fu_2018, doi = {10.1002/mp.13221}, url = {https://doi.org/10.1002%2Fmp.13221}, year = 2018, month = {oct}, publisher = {Wiley}, volume = {45}, number = {11}, pages = {5129--5137}, author = {Yabo Fu and Thomas R. Mazur and Xue Wu and Shi Liu and Xiao Chang and Yonggang Lu and H. Harold Li and Hyun Kim and Michael C. Roach and Lauren Henke and Deshan Yang}, title = {A novel $\less$scp$\gre…	No.	120.	The type of images used in the study is MRI (Magnetic Resonance Imaging).	Yes, the paper used images from multiple sources and multiple organs.	The paper is about organ segmentation.	Yes.	The paper does not state whether the code was made public or not.	The paper does not specify if the data was made public.	The paper proposes a deep learning model that can accurately segment the liver, kidneys, stomach, bowel and duodenum in 3D MR images, which can expedite the manual contouring process for MRI-guided adaptive radiotherapy.
Heart Chamber Segmentation from CT Using Convolutional Neural Networks.	10.1117/12.2293554	2018-09-11	CT is routinely used for radiotherapy planning with organs and regions of interest being segmented for diagnostic evaluation and parameter optimization. For cardiac segmentation, many methods have been proposed for left ventricular segmentation, but few for simultaneous segmentation of the entire heart. In this work, we present a convolutional neural networks (CNN)-based cardiac chamber segmentat…	https://www.spiedigitallibrary.org/conference-proceedings-of-spie/10578/2293554/Heart-chamber-segmentation-from-CT-using-convolutional-neural-networks/10.1117/12.2293554.full	@inproceedings{Dormer_2018, doi = {10.1117/12.2293554}, url = {https://doi.org/10.1117%2F12.2293554}, year = 2018, month = {mar}, publisher = {{SPIE}}, author = {James D. Dormer and Baowei Fei and Martin Halicek and Ling Ma and Carolyn M. Reilly and Eduard Schreibmann}, editor = {Barjor Gimi and Andrzej Krol}, title = {Heart chamber segmentation from {CT} using convolutional neural networks}, boo…	No.	The information about the number of patients used in the study is not provided.	CT images were used in the study.	The paper did not provide information on whether they used images from multiple sources or multiple organs.	Organ segmentation.	Yes.	It is not mentioned in the abstract whether the code was made public.	The paper does not provide information about whether the data was made public or not.	The paper presents a convolutional neural network-based method for automatic segmentation of cardiac chambers in 3D CT images with an overall accuracy of 87.2% ± 3.3% and an overall chamber accuracy of 85.6 ± 6.1%.
Pelvic Organ Segmentation Using Distinctive Curve Guided Fully Convolutional Networks.	10.1109/TMI.2018.2867837	2018-09-04	Accurate segmentation of pelvic organs (i.e., prostate, bladder, and rectum) from CT image is crucial for effective prostate cancer radiotherapy. However, it is a challenging task due to: 1) low soft tissue contrast in CT images and 2) large shape and appearance variations of pelvic organs. In this paper, we employ a two-stage deep learning-based method, with a novel distinctive curve-guided full…	https://ieeexplore.ieee.org/document/8451958/	@article{He_2019, doi = {10.1109/tmi.2018.2867837}, url = {https://doi.org/10.1109%2Ftmi.2018.2867837}, year = 2019, month = {feb}, publisher = {Institute of Electrical and Electronics Engineers ({IEEE})}, volume = {38}, number = {2}, pages = {585--595}, author = {Kelei He and Xiaohuan Cao and Yinghuan Shi and Dong Nie and Yang Gao and Dinggang Shen}, title = {Pelvic Organ Segmentation Using Dist…	No.	The paper does not mention the number of patients used in the study.	CT images were used in the study.	The paper used images from multiple sources of the pelvic region including prostate, bladder, and rectum.	The paper is about organ segmentation.	Yes.	The information about whether the code was made public or not is not provided in the abstract.	The paper does not explicitly mention whether the data was made public.	The paper proposes a two-stage deep learning-based method, with a novel distinctive curve-guided fully convolutional network, for accurate and robust segmentation of pelvic organs in CT images for prostate cancer radiotherapy.
Autosegmentation for thoracic radiation treatment planning: A grand challenge at AAPM 2017.	10.1002/mp.13141	2018-08-26	This report presents the methods and results of the Thoracic Auto-Segmentation Challenge organized at the 2017 Annual Meeting of American Association of Physicists in Medicine. The purpose of the challenge was to provide a benchmark dataset and platform for evaluating performance of autosegmentation methods of organs at risk (OARs) in thoracic CT images. Sixty thoracic CT scans provided by three …	https://onlinelibrary.wiley.com/doi/10.1002/mp.13141	@article{Yang_2018, doi = {10.1002/mp.13141}, url = {https://doi.org/10.1002%2Fmp.13141}, year = 2018, month = {sep}, publisher = {Wiley}, volume = {45}, number = {10}, pages = {4568--4581}, author = {Jinzhong Yang and Harini Veeraraghavan and Samuel G. Armato and Keyvan Farahani and Justin S. Kirby and Jayashree Kalpathy-Kramer and Wouter van Elmpt and Andre Dekker and Xiao Han and Xue Feng and …	No.	60.	The images used in the study were thoracic CT images.	The paper used images from multiple sources and multiple organs.	The paper is about organ segmentation.	No.	The paper does not mention if the code was made public.	Yes.	The paper describes a challenge held for evaluating auto-segmentation methods of organs at risk (OARs) in thoracic CT images, where deep learning methods performed better on esophagus than on lungs and heart.
Fully automatic multi-organ segmentation for head and neck cancer radiotherapy using shape representation model constrained fully convolutional neural networks.	10.1002/mp.13147	2018-08-24	Intensity modulated radiation therapy (IMRT) is commonly employed for treating head and neck (H&N) cancer with uniform tumor dose and conformal critical organ sparing. Accurate delineation of organs-at-risk (OARs) on H&N CT images is thus essential to treatment quality. Manual contouring used in current clinical practice is tedious, time-consuming, and can produce inconsistent results. Existing a…	https://onlinelibrary.wiley.com/doi/10.1002/mp.13147	@article{Tong_2018, doi = {10.1002/mp.13147}, url = {https://doi.org/10.1002%2Fmp.13147}, year = 2018, month = {sep}, publisher = {Wiley}, volume = {45}, number = {10}, pages = {4558--4567}, author = {Nuo Tong and Shuiping Gou and Shuyuan Yang and Dan Ruan and Ke Sheng}, title = {Fully automatic multi-organ segmentation for head and neck cancer radiotherapy using shape representation model constr…	No.	22 and 10 patients were used in the training and validation datasets, respectively.	CT images were used in the study.	The paper used images from one source and one organ, which is the head and neck.	Organ segmentation.	The paper proposed a novel segmentation method that combines a fully convolutional neural network (FCNN) with a shape representation model (SRM).	The paper does not mention if the code was made public or not.	Yes, the data was made public as it was provided by the Public Domain Database for Computational Anatomy (PDDCA).	The paper proposes a novel automated method for accurate and efficient segmentation of organs-at-risk in head and neck cancer patients, using a combination of a fully convolutional neural network and a shape representation model.
Pelvic Organ Segmentation Using Distinctive Curve Guided Fully Convolutional Networks.	10.1109/TMI.2018.2864958	2018-08-15	Accurate segmentation of pelvic organs (i.e., prostate, bladder and rectum) from CT image is crucial for effective prostate cancer radiotherapy. However, it is a challenging task due to 1) low soft tissue contrast in CT images and 2) large shape and appearance variations of pelvic organs. In this paper, we employ a two-stage deep learning based method, with a novel distinctive curve guided fully …	https://doi.org/10.1109/TMI.2018.2867837	@article{He_2019, doi = {10.1109/tmi.2018.2867837}, url = {https://doi.org/10.1109%2Ftmi.2018.2867837}, year = 2019, month = {feb}, publisher = {Institute of Electrical and Electronics Engineers ({IEEE})}, volume = {38}, number = {2}, pages = {585--595}, author = {Kelei He and Xiaohuan Cao and Yinghuan Shi and Dong Nie and Yang Gao and Dinggang Shen}, title = {Pelvic Organ Segmentation Using Dist…	No.	The paper did not mention the number of patients used in the study.	The study used CT images.	The paper used images from multiple organs.	The paper is about organ segmentation.	Yes. The paper proposed a two-stage deep learning-based method with a novel distinctive curve guided fully convolutional network for the segmentation of pelvic organs in CT Images.	The paper does not mention whether the code was made public or not.	The paper doesn't mention whether the data used in the experiments was made public.	The paper proposes a two-stage deep learning based method, including a novel distinctive curve guided fully convolutional network, for accurate and robust segmentation of pelvic organs in CT scans for prostate cancer radiotherapy, outperforming state-of-the-art segmentation methods.
Technical Note: A deep learning-based autosegmentation of rectal tumors in MR images.	10.1002/mp.12918	2018-04-18	Manual contouring of gross tumor volumes (GTV) is a crucial and time-consuming process in rectum cancer radiotherapy. This study aims to develop a simple deep learning-based autosegmentation algorithm to segment rectal tumors on T2-weighted MR images. MRI scans (3T, T2-weighted) of 93 patients with locally advanced (cT3-4 and/or cN1-2) rectal cancer treated with neoadjuvant chemoradiotherapy foll…	https://onlinelibrary.wiley.com/doi/10.1002/mp.12918	@article{Wang_2018, doi = {10.1002/mp.12918}, url = {https://doi.org/10.1002%2Fmp.12918}, year = 2018, month = {may}, publisher = {Wiley}, volume = {45}, number = {6}, pages = {2560--2564}, author = {Jiazhou Wang and Jiayu Lu and Gan Qin and Lijun Shen and Yiqun Sun and Hongmei Ying and Zhen Zhang and Weigang Hu}, title = {Technical Note: A deep learning-based autosegmentation of rectal tumors in…	No.	93.	MRI (T2-weighted) images were used in the study.	No. The paper only uses MRI scans of 93 rectal cancer patients.	Tumor segmentation.	No	The paper does not mention whether the code was made public.	It is not mentioned in the abstract whether the data was made public or not.	The paper shows that a simple deep learning neural network can accurately segment rectal tumors on MRI T2 images, with results comparable to those of a human.
Automatic detection and segmentation of brain metastases on multimodal MR images with a deep convolutional neural network.	10.1016/j.compbiomed.2018.02.004	2018-02-20	Stereotactic treatments are today the reference techniques for the irradiation of brain metastases in radiotherapy. The dose per fraction is very high, and delivered in small volumes (diameter <1 cm). As part of these treatments, effective detection and precise segmentation of lesions are imperative. Many methods based on deep-learning approaches have been developed for the automatic segmentation…	https://www.sciencedirect.com/science/article/pii/S0010482518300325?via%3Dihub	@article{Charron_2018, doi = {10.1016/j.compbiomed.2018.02.004}, url = {https://doi.org/10.1016%2Fj.compbiomed.2018.02.004}, year = 2018, month = {apr}, publisher = {Elsevier {BV}}, volume = {95}, pages = {43--54}, author = {Odelin Charron and Alex Lallement and Delphine Jarnet and Vincent Noblet and Jean-Baptiste Clavier and Philippe Meyer}, title = {Automatic detection and segmentation of brain…	No.	The number of patients used in the study is not mentioned in the abstract of the paper.	The type of images used in the study is MRI.	The paper did not mention the use of images from multiple sources or multiple organs. Therefore, I can't answer this question with yes or no.	Tumor segmentation.	The paper did not propose a novel segmentation method or deep learning architecture. Instead, it adapted an existing 3D convolutional neural network (DeepMedic) to detect and segment brain metastases on MRI.	The paper does not provide information about whether the code was made public or not.	The paper does not provide information on whether the data was made public or not.	The paper presents a deep network approach that is promising for the automatic detection and segmentation of brain metastases on MRI.
Deep Deconvolutional Neural Network for Target Segmentation of Nasopharyngeal Cancer in Planning Computed Tomography Images.	10.3389/fonc.2017.00315 10.1016/j.clon.2011.06.006 10.1007/s11547-013-0359-7 10.1016/j.ijrobp.2009.09.062 10.1016/j.ijrobp.2006.12.039 10.1016/j.ijrobp.2010.07.1044 10.1186/1748-717X-6-10 10.1111/1754-9485.12462 10.1016/j.media.2015.06.012 10.1016/j.cmpb.2011.07.015 10.1186/1748-717X-8-229 10.1016/j.radonc.2015.05.012 10.1016/j.ijrobp.2010.07.009 10.1016/j.radonc.2009.08.013 10.1016/j.radonc.2014…	2018-01-30	Radiotherapy is one of the main treatment methods for nasopharyngeal carcinoma (NPC). It requires exact delineation of the nasopharynx gross tumor volume (GTVnx), the metastatic lymph node gross tumor volume (GTVnd), the clinical target volume (CTV), and organs at risk in the planning computed tomography images. However, this task is time-consuming and operator dependent. In the present study, we…			No.	230.	The type of images used in the study is not specified in the abstract.	The paper does not explicitly mention images from multiple sources or multiple organs.	Both.	Yes.	It is not mentioned in the abstract whether the code was made public or not.	The paper does not mention whether the data was made public or not.	The paper demonstrates that an end-to-end deep deconvolutional neural network (DDNN) outperforms the VGG-16 model in segmenting gross tumor volume (GTV) and clinical target volume (CTV), which has the potential to improve the consistency of contouring and streamline radiotherapy workflows.
SEGMENTATION OF ORGANS AT RISK IN THORACIC CT IMAGES USING A SHARPMASK ARCHITECTURE AND CONDITIONAL RANDOM FIELDS.	10.1109/ISBI.2017.7950685	2017-10-25	Cancer is one of the leading causes of death worldwide. Radiotherapy is a standard treatment for this condition and the first step of the radiotherapy process is to identify the target volumes to be targeted and the healthy organs at risk (OAR) to be protected. Unlike previous methods for automatic segmentation of OAR that typically use local information and individually segment each OAR, in this…	http://ieeexplore.ieee.org/document/7950685/	@inproceedings{Trullo_2017, doi = {10.1109/isbi.2017.7950685}, url = {https://doi.org/10.1109%2Fisbi.2017.7950685}, year = 2017, month = {apr}, publisher = {{IEEE}}, author = {R. Trullo and C. Petitjean and S. Ruan and B. Dubray and D. Nie and D. Shen}, title = {Segmentation of Organs at Risk in thoracic {CT} images using a {SharpMask} architecture and Conditional Random Fields}, booktitle = {201…	No.	30.	CT images were used in the study.	The paper used CT images of the thorax to segment four organs. So, they used images from a single source but segmented multiple organs. Answer: Yes.	The paper is about organ segmentation.	Yes.	The paper does not provide information about whether the code was made public or not.	The paper does not mention whether the data was made public or not.	The paper proposes a deep learning framework for joint segmentation of organs at risk in CT images of the thorax, with improved performance achieved by combining local and global information and accounting for inter-organ relationships using Conditional Random Fields.
Combining deep learning with anatomical analysis for segmentation of the portal vein for liver SBRT planning.	10.1088/1361-6560/aa9262	2017-10-11	Automated segmentation of the portal vein (PV) for liver radiotherapy planning is a challenging task due to potentially low vasculature contrast, complex PV anatomy and image artifacts originated from fiducial markers and vasculature stents. In this paper, we propose a novel framework for automated segmentation of the PV from computed tomography (CT) images. We apply convolutional neural networks…	https://iopscience.iop.org/article/10.1088/1361-6560/aa9262	@article{Ibragimov_2017, doi = {10.1088/1361-6560/aa9262}, url = {https://doi.org/10.1088%2F1361-6560%2Faa9262}, year = 2017, month = {nov}, publisher = {{IOP} Publishing}, volume = {62}, number = {23}, pages = {8943--8958}, author = {Bulat Ibragimov and Diego Toesca and Daniel Chang and Albert Koong and Lei Xing}, title = {Combining deep learning with anatomical analysis for segmentation of the …	No.	72.	Computed tomography (CT) images were used in the study.	The paper did not mention the use of images from multiple sources or multiple organs. Therefore, the answer is "I don't know".	Organ segmentation.	Yes, the paper proposed a novel framework for automated segmentation of the PV from computed tomography (CT) images using convolutional neural networks (CNNs) and markov random fields (MRFs).	It is not mentioned in the abstract whether the code was made public or not.	The paper does not state whether the data was made public or not.	The paper proposes a novel framework for automated segmentation of the portal vein (PV) from CT images, achieving accurate segmentation through the combination of convolutional neural networks (CNNs) and anatomical analysis, which has potential applications in liver radiation therapy planning.
Automatic segmentation of the clinical target volume and organs at risk in the planning CT for rectal cancer using deep dilated convolutional neural networks.	10.1002/mp.12602	2017-10-01	Delineation of the clinical target volume (CTV) and organs at risk (OARs) is very important for radiotherapy but is time-consuming and prone to inter-observer variation. Here, we proposed a novel deep dilated convolutional neural network (DDCNN)-based method for fast and consistent auto-segmentation of these structures. Our DDCNN method was an end-to-end architecture enabling fast training and te…	https://onlinelibrary.wiley.com/doi/10.1002/mp.12602	@article{Men_2017, doi = {10.1002/mp.12602}, url = {https://doi.org/10.1002%2Fmp.12602}, year = 2017, month = {oct}, publisher = {Wiley}, volume = {44}, number = {12}, pages = {6377--6389}, author = {Kuo Men and Jianrong Dai and Yexiong Li}, title = {Automatic segmentation of the clinical target volume and organs at risk in the planning {CT} for rectal cancer using deep dilated convolutional neur…	No.	278.	The paper mentions "planning computed tomography (CT) images" which means that CT images were used in the study.	The paper used data from 278 patients with rectal cancer, which means that images from multiple patients were used but only for a single organ. Therefore, the answer is 'No', the paper did not use images from multiple sources, but it did use images from a single organ, the rectum.	The paper is about organ segmentation.	The paper proposed a novel deep learning architecture for segmentation. Therefore, the answer is Yes.	The paper does not mention whether the code was made public.	The paper does not mention whether the data was made public or not.	The paper presents a deep dilated convolutional neural network (DDCNN) method that outperforms U-Net for fast and consistent auto-segmentation of clinical target volumes (CTV) and organs at risk (OARs) with high accuracy and efficiency, improving the consistency of contouring and streamlining radiotherapy workflows.
Segmentation of organs-at-risks in head and neck CT images using convolutional neural networks.	10.1002/mp.12045	2017-02-17	Accurate segmentation of organs-at-risks (OARs) is the key step for efficient planning of radiation therapy for head and neck (HaN) cancer treatment. In the work, we proposed the first deep learning-based algorithm, for segmentation of OARs in HaN CT images, and compared its performance against state-of-the-art automated segmentation algorithms, commercial software, and interobserver variability.…	https://onlinelibrary.wiley.com/doi/10.1002/mp.12045	@article{Ibragimov_2017, doi = {10.1002/mp.12045}, url = {https://doi.org/10.1002%2Fmp.12045}, year = 2017, month = {feb}, publisher = {Wiley}, volume = {44}, number = {2}, pages = {547--557}, author = {Bulat Ibragimov and Lei Xing}, title = {Segmentation of organs-at-risks in head and neck {CT} images using convolutional neural networks}, journal = {Medical Physics} }	No.	The paper doesn't explicitly state the number of patients. However, it mentions the use of a representative database of 50 CT images, which may or may not be from 50 different patients.	CT images were used in the study.	The paper used images from multiple organs.	Organ segmentation.	Yes. The paper proposed the first deep learning-based algorithm for segmentation of OARs in head and neck CT images.	It is not specified in the abstract whether the code was made public or not.	The paper doesn't explicitly state if the data was made public or not.	The paper proposes a deep learning-based algorithm for accurate segmentation of organs-at-risks in HaN CT images, and compares its performance against state-of-the-art automated segmentation algorithms, commercial software, and interobserver variability.
Automatic 3D liver location and segmentation via convolutional neural network and graph cut.	10.1007/s11548-016-1467-3	2016-09-09	Segmentation of the liver from abdominal computed tomography (CT) images is an essential step in some computer-assisted clinical interventions, such as surgery planning for living donor liver transplant, radiotherapy and volume measurement. In this work, we develop a deep learning algorithm with graph cut refinement to automatically segment the liver in CT scans. The proposed method consists of t…	http://link.springer.com/10.1007/s11548-016-1467-3	@article{Lu_2016, doi = {10.1007/s11548-016-1467-3}, url = {https://doi.org/10.1007%2Fs11548-016-1467-3}, year = 2016, month = {sep}, publisher = {Springer Science and Business Media {LLC}}, volume = {12}, number = {2}, pages = {171--182}, author = {Fang Lu and Fa Wu and Peijun Hu and Zhiyi Peng and Dexing Kong}, title = {Automatic 3D liver location and segmentation via convolutional neural netwo…	No.	The paper does not mention the number of patients. They used CT volumes from two public databases, MICCAI-Sliver07 and 3Dircadb1.	Abdominal CT images were used in the study.	The paper used images from multiple sources.	The paper is about organ segmentation, specifically the segmentation of the liver from abdominal CT images.	Yes. The paper proposed a deep learning algorithm with graph cut refinement to automatically segment the liver in CT scans.	The paper does not provide information on whether the code was made public.	Yes. The data was taken from two public databases called MICCAI-Sliver07 and 3Dircadb1.	The paper presents a deep learning algorithm with graph cut refinement that can automatically segment the liver in CT scans with high accuracy, which can replace manual segmentation methods in clinical setups.
Anatomic segmentation improves prostate cancer detection with artificial neural networks analysis of 1H magnetic resonance spectroscopic imaging.	10.1002/jmri.24487	2013-11-19	To assess whether an artificial neural network (ANN) model is a useful tool for automatic detection of cancerous voxels in the prostate from (1)H-MRSI datasets and whether the addition of information about anatomical segmentation improves the detection of cancer. The Institutional Review Board approved this HIPAA-compliant study and waived informed consent. Eighteen men with prostate cancer (medi…	https://onlinelibrary.wiley.com/doi/10.1002/jmri.24487	@article{Matulewicz_2013, doi = {10.1002/jmri.24487}, url = {https://doi.org/10.1002%2Fjmri.24487}, year = 2013, month = {nov}, publisher = {Wiley}, volume = {40}, number = {6}, pages = {1414--1421}, author = {Lukasz Matulewicz and Jacobus F.A. Jansen and Louisa Bokacheva and Hebert Alberto Vargas and Oguz Akin and Samson W. Fine and Amita Shukla-Dave and James A. Eastham and Hedvig Hricak and Ja…	No.	Eighteen.	MRI/MRSI images were used in the study.	The paper does not mention the use of images from multiple sources or multiple organs.	The paper is about tumor segmentation in the prostate.	The paper did not propose a novel segmentation method or deep learning architecture. The study was aimed at assessing whether an artificial neural network (ANN) model is a useful tool for automatic detection of cancerous voxels in the prostate from (1)H-MRSI datasets and whether the addition of information about anatomical segmentation improves the detection of cancer.	The paper does not provide information about whether the code was made public or not.	The paper does not provide information on whether or not the data was made public.	The paper suggests that applying anatomical segmentation from MRI as an additional input to ANN improves the accuracy of detecting cancerous voxels from MRSI, making automatic analysis of prostate MRSI to detect cancer feasible.
Artificial Neural Network-Based System for PET Volume Segmentation.	10.1155/2010/105610	2010-10-12	Tumour detection, classification, and quantification in positron emission tomography (PET) imaging at early stage of disease are important issues for clinical diagnosis, assessment of response to treatment, and radiotherapy planning. Many techniques have been proposed for segmenting medical imaging data; however, some of the approaches have poor performance, large inaccuracy, and require substant…	http://www.hindawi.com/journals/ijbi/2010/105610/	@article{Sharif_2010, doi = {10.1155/2010/105610}, url = {https://doi.org/10.1155%2F2010%2F105610}, year = 2010, publisher = {Hindawi Limited}, volume = {2010}, pages = {1--11}, author = {Mhd Saeed Sharif and Maysam Abbod and Abbes Amira and Habib Zaidi}, title = {Artificial Neural Network-Based System for {PET} Volume Segmentation}, journal = {International Journal of Biomedical Imaging} }	No.	The paper does not specify the exact number of patients used in the study, so I don't know.	PET images were used in the study.	The paper mentioned that they utilized experimental and Monte Carlo simulated PET phantom datasets and clinical PET volumes of nonsmall cell lung cancer patients to validate the proposed algorithm. So, it seems like they only used images of a single organ from different sources. Therefore, the answer is 'No'.	The paper is about tumor segmentation.	Yes, the paper proposed a novel application of artificial neural networks (ANNs) in the wavelet domain for PET volume segmentation.	The paper doesn't mention anything about the public release of code used in the experiment, so I don't know.	The paper does not mention if the data was made public or not.	The paper presents a novel application of artificial neural networks in the wavelet domain for PET volume segmentation and demonstrates promising results in comparison with conventional techniques.
Implementation of talairach atlas based automated brain segmentation for radiation therapy dosimetry.	10.1177/153303460600500103	2006-01-19	Radiotherapy for brain cancer inevitably results in irradiation of uninvolved brain. While it has been demonstrated that irradiation of the brain can result in cognitive deficits, dose-volume relationships are not well established. There is little work correlating a particular cognitive deficit with dose received by the region of the brain responsible for the specific cognitive function. One obst…	http://journals.sagepub.com/doi/10.1177/153303460600500103	@article{Popple_2006, doi = {10.1177/153303460600500103}, url = {https://doi.org/10.1177%2F153303460600500103}, year = 2006, month = {feb}, publisher = {{SAGE} Publications}, volume = {5}, number = {1}, pages = {15--21}, author = {Richard A. Popple and H. Randall Griffith and Stephen M. Sawrie and John B. Fiveash and Ivan A. Brezovich}, title = {Implementation of Talairach Atlas Based Automated B…	No.	The paper does not provide information on a study with a specific number of patients.	MRI images were used in the study.	The paper doesn't mention the use of images from multiple sources or multiple organs.	The paper is about organ segmentation.	The paper did not propose a novel segmentation method or deep learning architecture.	It is not stated in the abstract whether the code of the software package was made public or not.	The paper does not provide information on whether the data was made public or not.	The paper describes the development of a software package, Brains2DICOM, which utilizes an artificial neural network to automatically segment brain MR images into substructures for radiotherapy treatment planning, and can potentially facilitate the development of normal tissue complication probability models to assess the probability of cognitive complications secondary to radiotherapy.
Automated segmentation of long and short axis DENSE cardiovascular magnetic resonance for myocardial strain analysis using spatio-temporal convolutional neural networks	10.1186/s12968-023-00927-y	2023-12-01	<jats:title>Abstract</jats:title><jats:sec> <jats:title>Background</jats:title> <jats:p>Cine Displacement Encoding with Stimulated Echoes (DENSE) facilitates the quantification of myocardial deformation, by encoding tissue displacements in the cardiovascular magnetic resonance (CMR) image phase, from which myocardial strain can be estimated with high accuracy and reproducibility. Current methods …	https://jcmr-online.biomedcentral.com/articles/10.1186/s12968-023-00927-y	@article{Barbaroux_2023, doi = {10.1186/s12968-023-00927-y}, url = {https://doi.org/10.1186%2Fs12968-023-00927-y}, year = 2023, month = {mar}, publisher = {Springer Science and Business Media {LLC}}, volume = {25}, number = {1}, author = {Hugo Barbaroux and Karl P. Kunze and Radhouene Neji and Muhummad Sohaib Nazir and Dudley J. Pennell and Sonia Nielles-Vallespin and Andrew D. Scott and Alistair…	No.	The study used a dataset of 360 short-axis and 124 long-axis slices from a combination of healthy subjects and patients with various conditions, but the number of individual patients is not specified.	The study used cardiovascular magnetic resonance (CMR) images.	The paper only mentions the use of images from the cardiovascular magnetic resonance (CMR) of the left-ventricular (LV) myocardium. It does not mention the use of images from multiple sources or multiple organs.	Organ segmentation.	Yes.	The paper doesn't mention whether the code was made public or not.	The paper does not mention whether the data was made public.	The study developed a spatio-temporal deep learning model for segmentation of the left-ventricular myocardium from cine Displacement Encoding with Stimulated Echoes (DENSE) magnitude data with increased segmentation performance and excellent agreement with manual segmentation for strain extraction, making the analysis of DENSE data faster and less subject to inter-observer variability.
Comparison of automated segmentation techniques for magnetic resonance images of the prostate	10.1186/s12880-023-00974-y	2023-12-01	<jats:title>Abstract</jats:title><jats:sec> <jats:title>Background</jats:title> <jats:p>Contouring of anatomical regions is a crucial step in the medical workflow and is both time-consuming and prone to intra- and inter-observer variability. This study compares different strategies for automatic segmentation of the prostate in T2-weighted MRIs.</jats:p> </jats:sec><jats:sec> <jats:title>Methods</…	https://bmcmedimaging.biomedcentral.com/articles/10.1186/s12880-023-00974-y	@article{Isaksson_2023, doi = {10.1186/s12880-023-00974-y}, url = {https://doi.org/10.1186%2Fs12880-023-00974-y}, year = 2023, month = {feb}, publisher = {Springer Science and Business Media {LLC}}, volume = {23}, number = {1}, author = {Lars Johannes Isaksson and Matteo Pepa and Paul Summers and Mattia Zaffaroni and Maria Giulia Vincini and Giulia Corrao and Giovanni Carlo Mazzola and Marco Roto…	No.	100.	The study used T2-weighted MR images.	No. The paper only used T2-weighted MR images of the prostate from 100 patients diagnosed with prostate adenocarcinoma who had undergone multi-parametric MRI and prostatectomy.	The paper is about organ segmentation.	Yes.	The paper does not mention if the code was made public or not.	The paper doesn't mention whether the data was made public or not.	The study found that deep learning-based segmentation techniques can consistently achieve high Dice coefficients (0.9 or above) for automatic segmentation of the prostate in T2-weighted MRIs, regardless of architectural archetype, and outperform atlas-based and Syngo.via methods found in commercial clinical software.
Generalizable transfer learning of automated tumor segmentation from cervical cancers toward a universal model for uterine malignancies in diffusion-weighted MRI	10.1186/s13244-022-01356-8	2023-12-01	<jats:title>Abstract</jats:title><jats:sec> <jats:title>Purpose</jats:title> <jats:p>To investigate the generalizability of transfer learning (TL) of automated tumor segmentation from cervical cancers toward a universal model for cervical and uterine malignancies in diffusion-weighted magnetic resonance imaging (DWI).</jats:p> </jats:sec><jats:sec> <jats:title>Methods</jats:title> <jats:p>In this…	https://insightsimaging.springeropen.com/articles/10.1186/s13244-022-01356-8	@article{Lin_2023, doi = {10.1186/s13244-022-01356-8}, url = {https://doi.org/10.1186%2Fs13244-022-01356-8}, year = 2023, month = {jan}, publisher = {Springer Science and Business Media {LLC}}, volume = {14}, number = {1}, author = {Yu-Chun Lin and Yenpo Lin and Yen-Ling Huang and Chih-Yi Ho and Hsin-Ju Chiang and Hsin-Ying Lu and Chun-Chieh Wang and Jiun-Jie Wang and Shu-Hang Ng and Chyong-Huey …	No.	The study used data from 489 patients in total. 169 patients had cervical malignancies and 320 patients had uterine malignancies.	DWI (Diffusion-weighted magnetic resonance imaging) images were used in the study.	The paper used images from multiple organs. Specifically, it used pelvic DWI data from patients with both cervical and uterine malignancies. So the answer is yes.	The paper is about tumor segmentation.	No.	The abstract does not provide information on whether the code was made public or not.	The paper does not mention if the data was made public or not.	The paper investigates the generalizability of transfer learning of automated tumor segmentation from cervical cancers towards a universal model for cervical and uterine malignancies in diffusion-weighted magnetic resonance imaging (DWI), demonstrating that transfer learning may improve the generalizability of automated tumor segmentation of DWI from a specific cancer type toward multiple types o…
Automatic segmentation of human knee anatomy by a convolutional neural network applying a 3D MRI protocol	10.1186/s12891-023-06153-y	2023-12-01	<jats:title>Abstract</jats:title><jats:sec> <jats:title>Background</jats:title> <jats:p>To study deep learning segmentation of knee anatomy with 13 anatomical classes by using a magnetic resonance (MR) protocol of four three-dimensional (3D) pulse sequences, and evaluate possible clinical usefulness.</jats:p> </jats:sec><jats:sec> <jats:title>Methods</jats:title> <jats:p>The sample selection invo…	https://bmcmusculoskeletdisord.biomedcentral.com/articles/10.1186/s12891-023-06153-y	@article{Kulseng_2023, doi = {10.1186/s12891-023-06153-y}, url = {https://doi.org/10.1186%2Fs12891-023-06153-y}, year = 2023, month = {jan}, publisher = {Springer Science and Business Media {LLC}}, volume = {24}, number = {1}, author = {Carl Petter Skaar Kulseng and Varatharajan Nainamalai and Endre Gr{\o}vik and Jonn-Terje Geitung and Asbj{\o}rn {\AA}r{\o}en and Kjell-Inge Gjesdal}, title = {Aut…	No.	40.	Magnetic Resonance Images (MRI) were used in the study.	No. The paper used images from a single organ - the knee - and a single source - magnetic resonance (MR).	The paper is about organ segmentation.	The paper did not propose a novel segmentation method or deep learning architecture.	The abstract doesn't mention whether the code was made public or not.	The paper doesn't provide information on whether the data was made public or not.	The paper demonstrates that a convolutional neural network can accurately segment knee anatomy from 3D magnetic resonance imaging (MRI) sequences, potentially aiding in preoperative evaluations.
Dual center validation of deep learning for automated multi-label segmentation of thoracic anatomy in bedside chest radiographs	10.1016/j.cmpb.2023.107505	2023-06-01	Background and Objectives Bedside chest radiographs (CXRs) are challenging to interpret but important for monitoring cardiothoracic disease and invasive therapy devices in critical care and emergency medicine. Taking surrounding anatomy into account is likely to improve the diagnostic accuracy of artificial intelligence and bring its performance closer to that of a radiologist. Therefore, we aime…	https://www.sciencedirect.com/science/article/pii/S0169260723001712?via%3Dihub	@article{Busch_2023, doi = {10.1016/j.cmpb.2023.107505}, url = {https://doi.org/10.1016%2Fj.cmpb.2023.107505}, year = 2023, month = {jun}, publisher = {Elsevier {BV}}, volume = {234}, pages = {107505}, author = {Felix Busch and Lina Xu and Dmitry Sushko and Matthias Weidlich and Daniel Truhn and Gustav Müller-Franzes and Maurice M. Heimer and Stefan M. Niehues and Marcus R. Makowski and Markus Hi…	No.	The paper does not mention the number of patients used in the study.	The paper mentions bedside chest radiographs (CXRs) which are a type of X-ray image. So the correct answer is 'X-ray'.	The paper used images from multiple sources.	Organ segmentation.	The paper proposed a novel segmentation method using a deep learning architecture.	The paper does not mention whether the code was made public or not.	The paper does not provide information on whether the data was made public.	The paper presents a deep convolutional neural network based on an efficient computer-aided segmentation method with active learning that achieves comparable performance to state-of-the-art approaches in the automatic anatomy segmentation of bedside chest radiographs.
Glottic lesion segmentation of computed tomography images using deep learning	10.11591/ijece.v13i3.pp3432-3439	2023-06-01	<jats:p>The larynx, a common site for head and neck cancers, is often overlooked in automated contouring due to its small size and anatomically complex nature. More than 75% of laryngeal tumors originate in the glottis. This paper proposes a method to automatically delineate the glottic tumors present contrast computed tomography (CT) images of the head and neck. A novel dataset of 340 images wit…	https://ijece.iaescore.com/index.php/IJECE/article/view/28971	@article{Rao_2023, doi = {10.11591/ijece.v13i3.pp3432-3439}, url = {https://doi.org/10.11591%2Fijece.v13i3.pp3432-3439}, year = 2023, month = {jun}, publisher = {Institute of Advanced Engineering and Science}, volume = {13}, number = {3}, pages = {3432}, author = {Divya Rao and Prakashini Koteshwara and Rohit Singh and Vijayananda Jagannatha}, title = {Glottic lesion segmentation of computed tomo…	No.	The paper does not provide information on the number of patients used in the study.	Contrast computed tomography (CT) images of the head and neck were used in the study.	The paper did not mention the use of images from multiple sources or multiple organs. Therefore, the answer is "I don't know."	The paper is about tumor segmentation.	No. The paper proposed a method to automatically delineate glottic tumors, using a modified deep-learning architecture called U-Net.	The paper does not mention whether the code was made public or not.	The paper doesn't mention whether the data was made public or not.	The paper proposes a method for automatic segmentation of glottic tumors using a modified deep-learning architecture with an overlap of 86.68% for the train set and 82.67% for the test set.
Benefits of automated gross tumor volume segmentation in head and neck cancer using multi-modality information	10.1016/j.radonc.2023.109574	2023-05-01	Purpose. Gross tumor volume (GTV) delineation for head and neck cancer (HNC) radiation therapy planning is time consuming and prone to interobserver variability (IOV). The aim of this study was (1) to develop an automated GTV delineation approach of primary tumor (GTVp) and pathologic lymph nodes (GTVn) based on a 3D convolutional neural network (CNN) exploiting multi-modality imaging input as re…	https://thegreenjournal.com/retrieve/pii/S0167814023001123	@article{Bollen_2023, doi = {10.1016/j.radonc.2023.109574}, url = {https://doi.org/10.1016%2Fj.radonc.2023.109574}, year = 2023, month = {may}, publisher = {Elsevier {BV}}, volume = {182}, pages = {109574}, author = {Heleen Bollen and Siri Willems and Marilyn Wegge and Frederik Maes and Sandra Nuyts}, title = {Benefits of automated gross tumor volume segmentation in head and neck cancer using mul…	No.	150.	The study used CT, PET, and MRI images.	Yes. The paper used co-registered multi-modal (CT + PET or CT + MRI) imaging data as input for training the 3D CNN.	The paper is about tumor segmentation.	The paper proposed a segmentation method based on a 3D convolutional neural network (CNN) using multi-modality imaging input as required in clinical practice. So, the answer is Yes.	The paper does not mention whether the code was made public or not.	The paper did not mention whether the data was made public or not.	The study shows that an automated approach for the gross tumor volume delineation in head and neck cancer using a multi-modality convolutional neural network is more efficient, consistent, and can outperform manual delineation.
A review of deep learning-based multiple-lesion recognition from medical images: classification, detection and segmentation	10.1016/j.compbiomed.2023.106726	2023-05-01	Deep learning-based methods have become the dominant methodology in medical image processing with the advancement of deep learning in natural image classification, detection, and segmentation. Deep learning-based approaches have proven to be quite effective in single lesion recognition and segmentation. Multiple-lesion recognition is more difficult than single-lesion recognition due to the little…	https://www.sciencedirect.com/science/article/pii/S0010482523001919?via%3Dihub	@article{Jiang_2023, doi = {10.1016/j.compbiomed.2023.106726}, url = {https://doi.org/10.1016%2Fj.compbiomed.2023.106726}, year = 2023, month = {may}, publisher = {Elsevier {BV}}, volume = {157}, pages = {106726}, author = {Huiyan Jiang and Zhaoshuo Diao and Tianyu Shi and Yang Zhou and Feiyu Wang and Wenrui Hu and Xiaolin Zhu and Shijie Luo and Guoyu Tong and Yu-Dong Yao}, title = {A review of d…	Yes.	The abstract of the paper does not mention any number of patients used in the study.	The paper does not provide information about the specific type of medical images used in the study.	The abstract does not provide this information.	The abstract does not explicitly mention whether the paper is about organ or tumor segmentation. However, it mentions "single lesion recognition and segmentation" and "multiple-lesion recognition in diverse body areas and recognition of whole-body multiple diseases". Based on this information, it is likely that the paper is about both organ and tumor segmentation.	No. The paper is a literature review and analysis of deep learning-based methods for multiple-lesion recognition that have been developed in recent years.	The abstract of the paper does not provide this information.	The abstract of the paper does not mention anything about data being made public, so it is unclear.	The paper provides an overview and analysis of multiple-lesion recognition using deep learning-based methods in medical image processing and discusses the challenges and potential future research areas in this field.
CDA-Net: A contrastive deep adversarial model for prostate cancer segmentation in MRI images	10.1016/j.bspc.2023.104622	2023-05-01	Prostate cancer is becoming one of the deadliest cancer in men, and the early diagnosis and detection of cancer can be effective in improving patient survival. Computer-aided diagnosis (CAD) has evolved rapidly in recent years, and more and more computer technologies are now being used for prostate cancer detection. Apparently, automatic and accurate segmentation is the most important step in it.…	https://www.sciencedirect.com/science/article/pii/S1746809423000551?via%3Dihub	@article{Li_2023, doi = {10.1016/j.bspc.2023.104622}, url = {https://doi.org/10.1016%2Fj.bspc.2023.104622}, year = 2023, month = {may}, publisher = {Elsevier {BV}}, volume = {83}, pages = {104622}, author = {Zhixun Li and Jiancheng Fang and Ruiyun Qiu and Huiling Gong and Wei Zhang and Linghao Li and Jian Jiang}, title = {{CDA}-Net: A contrastive deep adversarial model for prostate cancer segment…	No.	I don't know.	MRI images were used in this study.	The paper does not provide this information in the abstract. We need to check the full paper or wait for additional information about this.	The paper is about prostate cancer segmentation which involves the segmentation of the prostate gland and the surrounding tumor. Therefore, the paper is about both organ and tumor segmentation.	Yes.	The paper does not provide information about whether the code was made public or not.	The paper does not mention whether the data was made public or not.	The paper proposes a new prostate cancer segmentation network (CDA-Net) that outperforms classic and state-of-the-art segmentation methods by improving accuracy and efficiency in prostate cancer detection from MRI images.
RSU-Net: U-net based on residual and self-attention mechanism in the segmentation of cardiac magnetic resonance images	10.1016/j.cmpb.2023.107437	2023-04-01	Background Automated segmentation techniques for cardiac magnetic resonance imaging (MRI) are beneficial for evaluating cardiac functional parameters in clinical diagnosis. However, due to the characteristics of unclear image boundaries and anisotropic resolution anisotropy produced by cardiac magnetic resonance imaging technology, most of the existing methods still have the problems of intra-cla…	https://www.sciencedirect.com/science/article/pii/S0169260723001049?via%3Dihub	@article{Li_2023, doi = {10.1016/j.cmpb.2023.107437}, url = {https://doi.org/10.1016%2Fj.cmpb.2023.107437}, year = 2023, month = {apr}, publisher = {Elsevier {BV}}, volume = {231}, pages = {107437}, author = {Yuan-Zhe Li and Yi Wang and Yin-Hui Huang and Ping Xiang and Wen-Xi Liu and Qing-Quan Lai and Yi-Yuan Gao and Mao-Sheng Xu and Yi-Fan Guo}, title = {{RSU}-Net: U-net based on residual and se…	No.	195 patients were used in the study for training and 35 patients from different medical centers were used as an external validation dataset.	The study used cardiac MRI data as the imaging modality.	The paper mentions that they collected cardiac MRI data from 195 patients as a training set and 35 patients from different medical centers as an external validation set. So, yes, the paper used images from multiple sources.	Organ segmentation.	Yes. The paper proposed a deep learning architecture, Residual Self-Attention U-net (RSU-Net), for automatic segmentation in cardiac MRI images.	The paper does not mention whether the code was made public or not.	The paper doesn't explicitly mention if the data was made public.	The proposed Residual Self-Attention U-net (RSU-Net) network architecture with residual connections and a self-attentive mechanism performs better in accurately segmenting the heart in cardiac MRI data compared to other segmentation frameworks.
PyRaDiSe: A Python package for DICOM-RT-based auto-segmentation pipeline construction and DICOM-RT data conversion	10.1016/j.cmpb.2023.107374	2023-04-01	Background and objective: Despite fast evolution cycles in deep learning methodologies for medical imaging in radiotherapy, auto-segmentation solutions rarely run in clinics due to the lack of open-source frameworks feasible for processing DICOM RT Structure Sets. Besides this shortage, available open-source DICOM RT Structure Set converters rely exclusively on 2D reconstruction approaches leadin…	https://www.sciencedirect.com/science/article/pii/S016926072300041X?via%3Dihub	@article{R_fenacht_2023, doi = {10.1016/j.cmpb.2023.107374}, url = {https://doi.org/10.1016%2Fj.cmpb.2023.107374}, year = 2023, month = {apr}, publisher = {Elsevier {BV}}, volume = {231}, pages = {107374}, author = {Elias Rüfenacht and Amith Kamath and Yannick Suter and Robert Poel and Ekin Ermi{\c{s}} and Stefan Scheib and Mauricio Reyes}, title = {{PyRaDiSe}: A Python package for {DICOM}-{RT}-b…	No.	The paper does not provide information about the number of patients used in the study.	The paper does not specify which type of images were used in the study.	The paper does not provide this information.	The paper is about organ segmentation.	No.	Yes, the code was made public and is available on https://github.com/ubern-mia/pyradise.	The paper did not explicitly mention if the data was made public or not.	The PyRaDiSe package, an open-source and deep learning framework independent Python package, allows for building and deploying auto-segmentation solutions with DICOM data, while providing profound DICOM RT Structure Set conversion and processing capabilities, allowing for fast deployment and prototyping of auto-segmentation pipeline implementation.
Deep and statistical learning in biomedical imaging: State of the art in 3D MRI brain tumor segmentation	10.1016/j.inffus.2022.12.013	2023-04-01	Clinical diagnosis and treatment decisions rely upon the integration of patient-specific data with clinical reasoning. Cancer presents a unique context that influences treatment decisions, given its diverse forms of disease evolution. Biomedical imaging allows non-invasive assessment of diseases based on visual evaluations, leading to better clinical outcome prediction and therapeutic planning. E…	https://www.sciencedirect.com/science/article/pii/S1566253522002615?via%3Dihub	@article{Fernando_2023, doi = {10.1016/j.inffus.2022.12.013}, url = {https://doi.org/10.1016%2Fj.inffus.2022.12.013}, year = 2023, month = {apr}, publisher = {Elsevier {BV}}, volume = {92}, pages = {450--465}, author = {K. Ruwani M. Fernando and Chris P. Tsokos}, title = {Deep and statistical learning in biomedical imaging: State of the art in 3D {MRI} brain tumor segmentation}, journal = {Inform…	Yes.	The paper did not specify the number of patients used in the study.	The study focused on MRI-based brain tumor segmentation. Therefore, the type of images used in the study is MRI.	The abstract does not provide this information.	The paper is specifically about MRI-based brain tumor segmentation. Therefore the answer is Tumor.	It is not explicitly mentioned in the abstract whether the paper proposes a novel segmentation method or deep learning architecture.	The paper does not provide information on whether the code was made public or not.	It is not clear from the abstract whether the data from this study was made public or not.	The paper reviews various statistical, deep learning, and probabilistic deep learning models and their applications in brain imaging research, emphasizing that automated systems combining model-driven classical statistics with data-driven deep learning hold great potential in clinical oncology.
ACMTR: Attention-guided, combined multi-scale, transformer reasoning-based network for 3D CT pelvic functional bone marrow segmentation	10.1016/j.bspc.2022.104522	2023-04-01	Automatic segmentation of pelvic functional bone marrow (FBM) in computed tomography (CT) plays a critical role in the accurate diagnosis of pelvic malignancies and treatment planning for patients. Pelvic bone marrow near the mid-axis of the body, i.e., the FBM, is the most hematopoietic. Here we propose an Attention-guided, Combined Multi-scale, Transformer Reasoning-based network (ACMTR) for ac…	https://www.sciencedirect.com/science/article/pii/S1746809422009764?via%3Dihub	@article{Zeng_2023, doi = {10.1016/j.bspc.2022.104522}, url = {https://doi.org/10.1016%2Fj.bspc.2022.104522}, year = 2023, month = {apr}, publisher = {Elsevier {BV}}, volume = {82}, pages = {104522}, author = {Junying Zeng and Wanying Li and Bin Zheng and Lin Xiao and Xiuping Zhang and Qian Zhong and Shufen Liang and Jie Wang and Yuanqiong Huang and Chuanbo Qin}, title = {{ACMTR}: Attention-guide…	No.	92.	The images used in the study were CT images.	The paper only used CT images of pelvic FBM from a self-constructed clinical database of 92 cases. So the answer is No.	The paper is about organ segmentation.	Yes	Yes, the implementation code is available on Github at the following link: https://github.com/walynlee/ACMTR.	The paper does not explicitly state if the data used in the study was made public or not.	The paper proposes an Attention-guided, Combined Multi-scale, Transformer Reasoning-based network (ACMTR) for accurate segmentation of pelvic functional bone marrow (FBM) in computed tomography (CT) for intensity-modulated radiation therapy.
[truncated: 642 more rows]
